# Supplementary material for: SWATH‐based proteomics reveals processes associated with immune evasion and metastasis in poor prognosis colorectal tumours
Source: J Cell Mol Med. 2019 Sep 27;23(12):8219–32. doi: 10.1111/jcmm.14693 (PMC6850959; doi:10.1111/jcmm.14693)
Supplement: Supplementary file 10 [file JCMM-23-8219-s010.xlsx]

## Sheet: Hoja1
Table S5.- Quantification values of the identified proteins in the SWATH-based proteomic analysis.
Index	Peak Name	Group	sample4	sample5	sample7	sample8	sample9	sample10	sample12	sample13	sample18	sample19	sample20	sample22	sample23	sample24	sample25	sample26	sample27	sample28	sample29	sample30	sample31	sample32	sample33	sample34	sample35	sample36	sample37	sample38R	sample38S	sample39	sample40	sample41	sample42	sample43	sample45	sample46	sample47	sample48	sample49	sample50	sample64	sample67	sample69	sample87	sample107	sample108	sample113
1	sp|Q09666|AHNK_HUMAN	Neuroblast differentiation-associated protein AHNAK OS=Homo sapiens GN=AHNAK PE=1 SV=2	3.46951e+06	2.31765e+06	1.46023e+06	1.26433e+06	2.20558e+06	1.38728e+06	1.41534e+06	3.19502e+06	2.87588e+06	1.51061e+06	1.67352e+06	1.19044e+06	1.14429e+06	1.75328e+06	2.05349e+06	1.04692e+06	1.81863e+06	2.08425e+06	1.34732e+06	2.18325e+06	304096	2.0018e+06	821015	1.56856e+06	932713	1.05005e+06	2.66144e+06	2.19043e+06	1.66639e+06	2.45579e+06	778850	1.43425e+06	1.62768e+06	960337	4.35829e+06	2.00906e+06	1.36267e+06	1.29356e+06	1.48616e+06	527446	2.65645e+06	1.93515e+06	2.71088e+06	1.86399e+06	2.38131e+06	3.83631e+06	2.1273e+06
2	sp|P21333|FLNA_HUMAN	Filamin-A OS=Homo sapiens GN=FLNA PE=1 SV=4	8.52261e+06	6.00075e+06	3.2632e+06	3.51098e+06	5.4266e+06	3.26897e+06	5.64686e+06	1.71948e+07	4.47818e+06	4.24542e+06	5.21878e+06	3.06749e+06	3.25197e+06	9.8092e+06	2.74032e+06	2.23253e+06	3.69203e+06	3.89665e+06	2.58937e+06	3.17342e+06	1.01933e+06	3.43119e+06	4.18413e+06	9.53092e+06	2.16926e+06	1.30795e+06	2.99066e+07	7.35529e+06	5.42026e+06	1.38469e+07	1.95364e+06	2.54065e+06	1.63745e+06	1.36679e+06	1.08188e+06	1.45772e+06	1.92845e+06	1.07918e+06	5.51967e+06	2.02549e+06	3.20692e+06	8.90868e+06	2.17191e+07	2.95696e+06	2.72594e+07	2.43596e+06	3.95086e+06
3	sp|P35749|MYH11_HUMAN	Myosin-11 OS=Homo sapiens GN=MYH11 PE=1 SV=3	513908	359138	334136	555006	301845	634877	420317	558453	356632	382580	411316	506114	576729	556722	288909	751890	489431	382476	336780	455697	613558	411206	368241	1.04607e+06	463627	809020	1.1342e+06	445335	525323	495475	427973	311713	400403	832766	545573	513145	455323	453259	991084	700999	1.38609e+06	9.00856e+06	4.37429e+07	1.36105e+06	3.23167e+07	713552	2.99188e+06
4	sp|Q13813|SPTN1_HUMAN	Spectrin alpha chain, non-erythrocytic 1 OS=Homo sapiens GN=SPTAN1 PE=1 SV=3	921130	815565	707910	879447	888239	1.07911e+06	906335	424763	793469	862174	1.07554e+06	732483	1.0439e+06	953585	1.39632e+06	873477	664683	517801	1.04195e+06	810513	313131	574063	608723	600462	633581	586404	498419	247903	831581	316373	437444	655768	473851	575636	699111	766900	669987	349129	597648	315237	929135	755275	253996	953976	525017	1.01879e+06	992985
5	sp|Q14204|DYHC1_HUMAN	Cytoplasmic dynein 1 heavy chain 1 OS=Homo sapiens GN=DYNC1H1 PE=1 SV=5	548008	657519	667103	786836	629599	886114	608073	506477	458618	663258	717219	659881	1.17282e+06	802758	692756	255465	619097	527292	660152	827355	429414	884962	846317	775483	694237	725091	503861	280724	881883	265948	443402	648986	533863	794219	336093	738007	627467	474455	749291	907809	620286	833401	510423	645847	615619	397195	931407
6	sp|Q9Y6R7|FCGBP_HUMAN	IgGFc-binding protein OS=Homo sapiens GN=FCGBP PE=1 SV=3	1.15445e+06	1.3672e+06	1.63327e+06	2.98032e+06	986645	3.15355e+06	2.26405e+06	603724	281172	327546	3.60981e+06	2.51201e+06	502030	157067	4.40262e+06	139181	683010	213052	1.25929e+06	2.0046e+06	285791	2.4174e+06	5.17676e+06	1.01334e+06	261935	583786	1.21644e+06	158008	3.32262e+06	179473	336725	4.06036e+06	240748	287854	2.15032e+06	670952	1.4054e+06	602784	1.66337e+06	305423	9.35444e+06	1.55344e+07	1.33189e+06	5.27626e+06	1.65828e+06	1.11034e+07	1.13577e+07
7	sp|Q9Y490|TLN1_HUMAN	Talin-1 OS=Homo sapiens GN=TLN1 PE=1 SV=3	1.36994e+06	1.79142e+06	1.28201e+06	1.19236e+06	1.1437e+06	1.4651e+06	1.56887e+06	1.95166e+06	1.39013e+06	1.96397e+06	1.29209e+06	1.41373e+06	1.12428e+06	1.5483e+06	993247	987772	1.30863e+06	1.70817e+06	1.17642e+06	1.48841e+06	901138	1.23617e+06	1.81724e+06	1.62395e+06	1.03435e+06	1.05789e+06	2.26421e+06	1.41264e+06	2.07937e+06	1.36095e+06	910534	1.17895e+06	784386	1.10019e+06	665946	938117	857830	662613	1.58869e+06	1.25782e+06	1.07811e+06	1.31069e+06	2.47386e+06	970384	2.74383e+06	594787	1.10829e+06
8	sp|P02768|ALBU_HUMAN	Serum albumin OS=Homo sapiens GN=ALB PE=1 SV=2	7.39415e+07	3.95037e+07	4.40313e+07	5.49143e+07	2.11719e+07	1.38667e+07	2.19411e+07	4.63448e+07	7.73024e+06	1.88337e+07	2.97639e+07	4.59469e+07	3.26513e+07	5.66388e+07	5.83394e+07	3.66078e+07	4.57393e+07	2.87961e+07	1.60139e+07	2.83007e+07	1.43523e+08	8.3224e+07	1.01334e+08	6.33945e+07	2.57879e+07	6.36128e+07	1.18859e+08	1.53398e+08	3.13558e+07	2.18515e+08	3.3077e+07	8.33571e+07	7.98963e+07	3.5489e+07	5.72655e+07	2.38343e+07	4.20787e+07	5.12166e+07	5.13396e+07	2.90553e+07	1.01652e+08	6.25014e+07	6.89512e+07	8.03017e+07	9.78549e+07	1.16895e+08	6.85613e+07
9	sp|O75369|FLNB_HUMAN	Filamin-B OS=Homo sapiens GN=FLNB PE=1 SV=2	986907	1.10168e+06	785415	1.0231e+06	811658	1.06189e+06	1.0705e+06	582515	728260	715596	1.14061e+06	769358	544422	650040	1.21047e+06	447570	672208	592497	1.127e+06	1.07562e+06	468933	913922	1.47551e+06	890578	806898	567237	479491	265666	842436	131793	660140	962498	623364	1.00748e+06	881361	960474	949031	590533	867046	759115	1.21848e+06	791801	233558	856686	223565	696402	955358
10	sp|P78527|PRKDC_HUMAN	DNA-dependent protein kinase catalytic subunit OS=Homo sapiens GN=PRKDC PE=1 SV=3	458476	735230	956563	624469	608888	913994	962762	595879	572347	913330	544649	622408	924930	1.15284e+06	400574	610534	794906	737364	955757	807991	531638	644305	607490	1.04373e+06	1.40517e+06	1.01587e+06	329320	177155	551288	164545	677145	540957	599177	456317	365375	837082	745494	546078	944496	1.42298e+06	312464	423330	230425	371001	155520	179222	445620
11	sp|Q15149|PLEC_HUMAN	Plectin OS=Homo sapiens GN=PLEC PE=1 SV=3	729286	636391	496531	761095	424424	762150	676320	439652	458129	576629	858478	513711	340005	667192	681269	670926	459439	625169	428280	500681	219442	436872	862041	474544	356687	234698	391062	475522	643295	336861	340871	439094	348234	344335	377441	258028	417552	228739	467429	397916	565580	299419	203144	376176	274095	399651	605085
12	sp|P35579|MYH9_HUMAN	Myosin-9 OS=Homo sapiens GN=MYH9 PE=1 SV=4	1.00566e+06	1.33799e+06	1.28155e+06	1.2429e+06	1.01251e+06	2.15328e+06	1.49886e+06	1.00024e+06	1.16285e+06	1.17067e+06	1.3744e+06	1.92638e+06	2.67841e+06	1.89315e+06	975338	3.48676e+06	1.78842e+06	1.63564e+06	1.14329e+06	1.85311e+06	2.81807e+06	1.57622e+06	1.31033e+06	3.46905e+06	1.6864e+06	3.58827e+06	728188	1.13594e+06	1.34412e+06	325873	1.51477e+06	1.16149e+06	1.5607e+06	3.45152e+06	2.35008e+06	1.40801e+06	1.91739e+06	2.00791e+06	3.16028e+06	2.84695e+06	3.13728e+06	4.89821e+06	1.06036e+07	1.8721e+06	8.17313e+06	891649	2.88186e+06
13	sp|P01024|CO3_HUMAN	Complement C3 OS=Homo sapiens GN=C3 PE=1 SV=2	1.76244e+06	2.89131e+06	4.36011e+06	3.60719e+06	575773	1.6298e+06	1.25596e+06	1.81531e+06	1.23452e+06	1.89809e+06	1.66369e+06	6.08608e+06	2.53661e+06	3.11771e+06	1.90279e+06	6.87223e+06	2.51547e+06	2.71702e+06	957391	1.88213e+06	1.38725e+07	3.54329e+06	7.18926e+06	4.85494e+06	2.91141e+06	3.09619e+06	4.6926e+06	2.94338e+06	3.19842e+06	4.28854e+06	1.21051e+06	4.57334e+06	2.47014e+06	1.78232e+06	1.85214e+06	1.24579e+06	2.28854e+06	792887	4.30731e+06	2.37528e+06	4.94773e+06	3.03684e+06	4.17329e+06	6.26945e+06	6.72979e+06	1.89823e+06	3.70725e+06
14	sp|Q01082|SPTB2_HUMAN	Spectrin beta chain, non-erythrocytic 1 OS=Homo sapiens GN=SPTBN1 PE=1 SV=2	813967	806071	785137	975014	890608	1.17042e+06	1.0324e+06	544805	694896	861740	1.11287e+06	898713	1.03921e+06	970829	1.21457e+06	752136	744395	430827	1.09171e+06	862385	294551	523952	713421	709892	678220	579372	365272	191331	933444	198902	375597	705152	488938	606134	489507	792014	625524	362261	712293	399502	981365	916187	307186	1.02597e+06	532734	833549	1.2682e+06
15	sp|P49327|FAS_HUMAN	Fatty acid synthase OS=Homo sapiens GN=FASN PE=1 SV=3	322729	841240	871108	545113	529507	928849	894641	549215	1.05927e+06	1.67839e+06	817185	590189	734625	698262	829941	565362	1.24642e+06	414491	1.41947e+06	764936	383732	1.59847e+06	433706	605277	1.91232e+06	788059	398298	340217	801838	116999	1.00651e+06	624368	528545	1.15511e+06	1.14377e+06	1.26573e+06	894930	479314	952390	1.22403e+06	856663	510635	126855	597646	137593	383677	605793
16	sp|P46940|IQGA1_HUMAN	Ras GTPase-activating-like protein IQGAP1 OS=Homo sapiens GN=IQGAP1 PE=1 SV=1	1.26703e+06	1.72749e+06	1.42945e+06	1.45173e+06	1.46716e+06	1.66103e+06	1.62575e+06	1.20994e+06	1.6335e+06	1.64258e+06	1.75243e+06	1.45779e+06	1.31058e+06	1.23333e+06	1.87863e+06	1.01999e+06	1.27695e+06	1.40131e+06	1.02603e+06	1.72029e+06	982679	1.2437e+06	1.29264e+06	1.26246e+06	1.04085e+06	1.08939e+06	891216	842312	1.75116e+06	602071	865217	1.60269e+06	1.47924e+06	1.3743e+06	1.07029e+06	1.29063e+06	1.25834e+06	918016	1.31792e+06	1.95651e+06	1.6152e+06	1.43306e+06	791513	1.20705e+06	782025	1.18289e+06	1.72554e+06
17	sp|Q00610|CLH1_HUMAN	Clathrin heavy chain 1 OS=Homo sapiens GN=CLTC PE=1 SV=5	1.27279e+06	1.95339e+06	2.11809e+06	1.94127e+06	1.34001e+06	2.39335e+06	2.05346e+06	1.60629e+06	1.35793e+06	2.4019e+06	1.90638e+06	2.19102e+06	2.00614e+06	1.73548e+06	1.40172e+06	1.3359e+06	1.87017e+06	1.71373e+06	1.12424e+06	2.11513e+06	744506	993255	1.59164e+06	1.87209e+06	1.67056e+06	1.6669e+06	1.1421e+06	563109	1.93198e+06	586090	924904	1.50981e+06	606537	1.45546e+06	694702	1.89396e+06	1.86138e+06	738960	1.96017e+06	1.5446e+06	2.01417e+06	1.53761e+06	902494	2.24144e+06	950609	932902	2.2811e+06
18	sp|P18206|VINC_HUMAN	Vinculin OS=Homo sapiens GN=VCL PE=1 SV=4	4.54501e+06	3.66249e+06	2.05542e+06	2.63123e+06	2.98446e+06	2.92216e+06	3.0005e+06	5.59834e+06	3.468e+06	2.98933e+06	2.8646e+06	2.17428e+06	2.27174e+06	3.66393e+06	2.47774e+06	1.56955e+06	2.60477e+06	3.22509e+06	2.00318e+06	2.50917e+06	1.57181e+06	2.4064e+06	2.29667e+06	4.14081e+06	1.74855e+06	1.50679e+06	8.86391e+06	4.64623e+06	3.70781e+06	5.98362e+06	1.65535e+06	1.89411e+06	1.5984e+06	1.67403e+06	2.10658e+06	1.99093e+06	2.2446e+06	1.44823e+06	2.88175e+06	1.38649e+06	2.3459e+06	4.20926e+06	8.17459e+06	2.12714e+06	8.28284e+06	2.60568e+06	2.61435e+06
19	sp|P04114|APOB_HUMAN	Apolipoprotein B-100 OS=Homo sapiens GN=APOB PE=1 SV=2	273295	346842	455367	234285	97328.5	169062	142548	186036	296545	157002	179538	604559	169055	239664	169871	920965	248037	269585	91476.5	231702	1.21072e+06	395262	517571	597818	241242	223197	434921	447043	671433	474265	121183	305497	190131	461320	258642	162913	268768	114652	355545	234837	524911	311516	167443	211690	731736	66321.6	344745
20	sp|O43707|ACTN4_HUMAN	Alpha-actinin-4 OS=Homo sapiens GN=ACTN4 PE=1 SV=2	1.4983e+06	1.35554e+06	1.47883e+06	1.57048e+06	1.76549e+06	2.26693e+06	1.81129e+06	1.37584e+06	1.06586e+06	1.54905e+06	1.80371e+06	1.30533e+06	2.03402e+06	1.43768e+06	1.5215e+06	884730	1.56294e+06	1.48451e+06	1.16192e+06	1.4504e+06	665899	1.13108e+06	1.47962e+06	1.40032e+06	1.1302e+06	926824	647824	645359	1.24177e+06	339503	1.45307e+06	1.45481e+06	1.35403e+06	1.15279e+06	1.01067e+06	2.07807e+06	2.06268e+06	1.53242e+06	1.49129e+06	1.21182e+06	1.47609e+06	1.22728e+06	671450	1.36283e+06	790761	912278	1.48044e+06
21	sp|Q9P2E9|RRBP1_HUMAN	Ribosome-binding protein 1 OS=Homo sapiens GN=RRBP1 PE=1 SV=4	2.40525e+06	2.09266e+06	1.72394e+06	1.91012e+06	1.79779e+06	2.31205e+06	2.34488e+06	1.89666e+06	3.46406e+06	2.12128e+06	2.75538e+06	1.67298e+06	2.98542e+06	1.59603e+06	2.57593e+06	1.46412e+06	3.30831e+06	2.79346e+06	2.26893e+06	3.02668e+06	467751	2.72645e+06	1.29013e+06	1.74483e+06	1.9388e+06	2.38664e+06	980805	1.9335e+06	2.11886e+06	1.72426e+06	4.03363e+06	2.40079e+06	3.43915e+06	1.97251e+06	2.57529e+06	3.01503e+06	1.99485e+06	1.48296e+06	2.20262e+06	1.7492e+06	1.51056e+06	1.14027e+06	383403	1.35314e+06	375125	1.94457e+06	1.15292e+06
22	sp|P01023|A2MG_HUMAN	Alpha-2-macroglobulin OS=Homo sapiens GN=A2M PE=1 SV=3	1.01249e+06	1.30817e+06	1.72588e+06	2.1066e+06	630755	910745	728804	847934	281948	905531	660789	2.35116e+06	950569	1.34707e+06	1.4081e+06	3.04124e+06	790161	1.09157e+06	495847	1.30428e+06	4.12902e+06	1.2916e+06	1.75598e+06	1.51632e+06	1.42426e+06	1.31659e+06	2.52742e+06	1.25016e+06	2.50786e+06	3.19898e+06	612610	3.11772e+06	1.32656e+06	1.14284e+06	712770	563220	1.86476e+06	438478	2.51397e+06	1.19288e+06	2.73256e+06	1.53453e+06	2.6012e+06	2.61508e+06	3.4919e+06	1.16949e+06	1.8987e+06
23	sp|P0C0L4|CO4A_HUMAN	Complement C4-A OS=Homo sapiens GN=C4A PE=1 SV=2	44760.2	122552	180248	59497.1	61029.2	39234.6	80784.7	68911.5	110246	109791	56950.1	209682	33942.5	76442	36959.8	384004	25107.1	48870.7	54415	39608.4	180927	132854	220959	127240	86259.7	136802	145468	98801.4	132047	120170	64873.9	123028	38612.3	50407.8	40734.4	27759.4	76516.2	50672.8	81039.5	27717.4	84518.1	50173.8	149185	68451.7	149308	67360.4	37967.6
24	sp|Q05707|COEA1_HUMAN	Collagen alpha-1(XIV) chain OS=Homo sapiens GN=COL14A1 PE=1 SV=3	1.17807e+06	1.84619e+06	1.46752e+06	1.25592e+06	743476	644828	569140	1.42056e+06	658113	1.52867e+06	1.70779e+06	1.51826e+06	675297	786917	1.92555e+06	199716	522296	817922	302751	934764	850235	295978	820726	1.70406e+06	115577	250060	1.80529e+06	242985	713034	893735	118053	632903	116127	110942	100515	168509	100772	138149	946097	138211	2.26797e+06	1.07518e+06	681239	2.15547e+06	2.78867e+06	705534	2.1507e+06
25	sp|P08238|HS90B_HUMAN	Heat shock protein HSP 90-beta OS=Homo sapiens GN=HSP90AB1 PE=1 SV=4	2.48502e+06	3.59231e+06	4.02412e+06	3.34445e+06	2.76174e+06	3.95679e+06	4.47207e+06	2.64988e+06	2.69342e+06	3.85917e+06	2.59851e+06	2.84683e+06	4.55477e+06	3.75125e+06	2.56802e+06	2.95073e+06	3.68798e+06	3.7355e+06	5.63169e+06	3.74361e+06	2.7737e+06	3.85991e+06	2.9162e+06	3.51407e+06	7.56779e+06	4.72858e+06	2.10573e+06	1.518e+06	4.13744e+06	1.07069e+06	3.86603e+06	2.61412e+06	2.02574e+06	3.87149e+06	2.01443e+06	4.07748e+06	3.65785e+06	3.46798e+06	4.37919e+06	9.14496e+06	1.9052e+06	1.9272e+06	947947	1.90061e+06	915757	1.02571e+06	2.03144e+06
26	sp|P13639|EF2_HUMAN	Elongation factor 2 OS=Homo sapiens GN=EEF2 PE=1 SV=4	4.06153e+06	6.25276e+06	8.0342e+06	6.59521e+06	5.22852e+06	9.57439e+06	7.04847e+06	5.20356e+06	7.17196e+06	7.15615e+06	7.015e+06	7.27162e+06	6.58604e+06	4.94738e+06	5.10673e+06	3.18569e+06	8.88045e+06	7.61209e+06	7.74579e+06	7.99922e+06	4.43389e+06	6.38089e+06	6.80252e+06	6.3789e+06	8.01581e+06	5.69275e+06	3.54868e+06	3.35424e+06	7.98232e+06	2.29844e+06	5.7218e+06	6.50111e+06	3.35169e+06	4.9078e+06	4.04128e+06	8.8245e+06	6.98925e+06	4.74173e+06	8.04838e+06	1.32653e+07	5.67107e+06	5.87432e+06	2.22636e+06	5.77954e+06	2.49905e+06	2.69859e+06	6.38539e+06
27	sp|P02787|TRFE_HUMAN	Serotransferrin OS=Homo sapiens GN=TF PE=1 SV=3	4.82352e+06	4.64768e+06	5.20264e+06	6.75484e+06	1.46862e+06	3.17388e+06	2.73606e+06	4.57151e+06	566312	4.16734e+06	3.34688e+06	1.26221e+07	4.83043e+06	5.79633e+06	5.08017e+06	2.95586e+06	5.61307e+06	3.51898e+06	2.01608e+06	2.87328e+06	2.73332e+07	9.03915e+06	1.78806e+07	7.1325e+06	3.84809e+06	5.64726e+06	1.45113e+07	9.35761e+06	3.27198e+06	2.26264e+07	2.43684e+06	1.12543e+07	8.48939e+06	4.04397e+06	3.87261e+06	2.11049e+06	4.42893e+06	2.9537e+06	1.02854e+07	4.00421e+06	2.0807e+07	1.161e+07	8.10362e+06	1.91593e+07	1.95812e+07	1.49776e+07	1.31305e+07
28	sp|Q05682|CALD1_HUMAN	Caldesmon OS=Homo sapiens GN=CALD1 PE=1 SV=3	3.75758e+06	2.30554e+06	713547	924137	1.5187e+06	834767	1.50513e+06	2.53487e+06	2.59799e+06	1.56742e+06	1.25298e+06	564478	1.01122e+06	1.32452e+06	952788	427754	2.07241e+06	3.18376e+06	1.0533e+06	1.12116e+06	563571	1.65001e+06	1.06371e+06	1.32292e+06	629386	609858	1.99461e+06	2.9233e+06	1.42522e+06	2.7302e+06	1.18018e+06	573571	842937	494314	1.45685e+06	985343	955224	549659	1.25695e+06	647263	375215	664959	3.10663e+06	421802	3.23281e+06	582140	423734
29	sp|P05787|K2C8_HUMAN	Keratin, type II cytoskeletal 8 OS=Homo sapiens GN=KRT8 PE=1 SV=7	2.44814e+07	1.84228e+07	1.25551e+07	2.7523e+07	2.67224e+07	1.83837e+07	1.9007e+07	1.34375e+07	1.83397e+07	6.77389e+06	2.72335e+07	1.03119e+07	1.56931e+07	1.27358e+07	3.66057e+07	1.42186e+07	1.06427e+07	6.15169e+06	1.25586e+07	2.35715e+07	1.71519e+06	1.49966e+07	5.34787e+06	9.92918e+06	6.72337e+06	1.6742e+06	4.67364e+06	7.15847e+06	1.96407e+07	1.94233e+06	1.22664e+07	1.85475e+07	1.89747e+07	6.37694e+06	1.70886e+07	7.67985e+06	1.5284e+07	8.52112e+06	1.41333e+07	2.26457e+06	2.31208e+07	1.76263e+07	4.85129e+06	1.04441e+07	3.36147e+06	2.83083e+07	2.44347e+07
30	sp|P53621|COPA_HUMAN	Coatomer subunit alpha OS=Homo sapiens GN=COPA PE=1 SV=2	493561	578998	606278	771549	543433	623762	696125	537638	379262	653474	780373	744896	885905	815004	628079	418170	695732	467946	439837	821429	529905	687049	624056	730946	619351	763824	424199	398119	705309	188075	539667	843500	201406	579849	290518	607398	661008	379026	858440	794372	767413	820672	224821	639800	361485	400737	991962
31	sp|P02751|FINC_HUMAN	Fibronectin OS=Homo sapiens GN=FN1 PE=1 SV=4	426003	1.11712e+06	784743	378656	150658	325112	887800	404145	760547	588492	547531	997909	289411	411033	538920	1.39825e+06	600770	1.21229e+06	445256	435040	1.64024e+06	608481	4.10785e+06	559183	176430	261484	430047	611582	572069	301232	209323	271356	379425	483497	290076	236439	303858	141779	559778	281383	257656	313805	270040	150629	877592	90802.7	254327
32	sp|P07814|SYEP_HUMAN	Bifunctional glutamate/proline--tRNA ligase OS=Homo sapiens GN=EPRS PE=1 SV=5	404816	524800	687146	803276	760863	1.0326e+06	745701	567823	478761	643346	707233	694109	1.07933e+06	565016	553569	368793	542992	506259	630446	643199	317629	659213	539218	790331	1.08115e+06	1.1624e+06	485089	265250	686201	248807	607364	712731	453677	857455	393421	676154	700859	580890	856791	1.50963e+06	662924	585347	198850	601013	205959	347537	586954
33	sp|P14625|ENPL_HUMAN	Endoplasmin OS=Homo sapiens GN=HSP90B1 PE=1 SV=1	4.01462e+06	5.34594e+06	5.62492e+06	6.8644e+06	4.66561e+06	9.1366e+06	6.0035e+06	4.38768e+06	5.9571e+06	6.70289e+06	6.13063e+06	6.48571e+06	4.56567e+06	3.58529e+06	4.2031e+06	3.40242e+06	4.94903e+06	6.77281e+06	4.55479e+06	7.20813e+06	5.6498e+06	3.00634e+06	5.07708e+06	4.79415e+06	3.35068e+06	4.77623e+06	2.12114e+06	2.01389e+06	5.87659e+06	2.89898e+06	2.287e+06	6.00092e+06	2.39666e+06	3.63587e+06	2.91935e+06	7.41904e+06	4.81705e+06	2.69148e+06	4.58287e+06	3.39095e+06	5.53989e+06	4.55447e+06	1.64857e+06	6.66172e+06	1.84376e+06	2.7818e+06	5.18586e+06
34	sp|P55072|TERA_HUMAN	Transitional endoplasmic reticulum ATPase OS=Homo sapiens GN=VCP PE=1 SV=4	1.6061e+06	2.63519e+06	2.48545e+06	1.81811e+06	1.96176e+06	2.3446e+06	2.09337e+06	1.46145e+06	1.43337e+06	2.03851e+06	1.92132e+06	1.80623e+06	2.24973e+06	1.79276e+06	1.67764e+06	842939	1.60548e+06	2.63379e+06	2.11823e+06	2.08748e+06	1.88178e+06	1.48852e+06	1.74598e+06	2.01904e+06	2.43527e+06	2.15612e+06	939453	775514	1.48061e+06	505698	1.61269e+06	2.119e+06	1.96885e+06	1.53162e+06	1.92234e+06	2.15438e+06	1.65788e+06	1.43422e+06	2.01731e+06	2.20929e+06	1.61836e+06	1.29606e+06	670697	1.4363e+06	769529	792108	1.39525e+06
35	sp|P11216|PYGB_HUMAN	Glycogen phosphorylase, brain form OS=Homo sapiens GN=PYGB PE=1 SV=5	727469	1.36776e+06	1.50796e+06	1.23146e+06	672716	1.23461e+06	917661	842447	578625	382520	1.30765e+06	741082	4.79866e+06	2.64429e+06	1.15384e+06	363208	590102	453762	518479	986262	421771	662255	232602	1.77527e+06	2.01594e+06	2.44719e+06	812224	369519	1.05069e+06	443334	1.62994e+06	848434	839027	990394	429874	515441	1.17257e+06	1.7928e+06	876223	1.69725e+06	846213	1.75086e+06	1.02165e+06	869267	1.20163e+06	530880	1.15328e+06
36	sp|P22314|UBA1_HUMAN	Ubiquitin-like modifier-activating enzyme 1 OS=Homo sapiens GN=UBA1 PE=1 SV=3	1.77614e+06	2.04631e+06	2.33575e+06	2.38103e+06	1.75617e+06	1.86942e+06	2.32996e+06	2.12931e+06	1.61202e+06	2.23957e+06	1.78827e+06	1.71036e+06	2.21973e+06	2.00833e+06	1.49085e+06	1.15604e+06	1.90971e+06	1.80226e+06	2.03377e+06	2.23536e+06	2.02618e+06	1.80408e+06	1.62172e+06	2.53462e+06	2.07653e+06	2.1063e+06	1.36902e+06	1.11782e+06	2.5032e+06	898822	2.48025e+06	2.38735e+06	1.74953e+06	2.58956e+06	1.00927e+06	1.78167e+06	2.4337e+06	2.56691e+06	2.74416e+06	2.54486e+06	1.43587e+06	1.93903e+06	922864	1.46492e+06	820028	713932	1.51267e+06
37	sp|Q15746|MYLK_HUMAN	Myosin light chain kinase, smooth muscle OS=Homo sapiens GN=MYLK PE=1 SV=4	1.08791e+06	477871	293573	536469	701459	380806	409378	2.66731e+06	407791	477935	500420	400444	416484	971548	409343	227908	308923	345623	290492	309251	130862	283102	250791	801604	189588	170620	4.18861e+06	1.73167e+06	559799	2.74431e+06	148500	409545	132269	128257	198165	183291	193980	200216	511218	279597	456274	2.0239e+06	4.90757e+06	536469	5.9638e+06	395364	664548
38	sp|P14618|KPYM_HUMAN	Pyruvate kinase PKM OS=Homo sapiens GN=PKM PE=1 SV=4	5.6963e+06	1.09885e+07	6.71596e+06	6.64947e+06	7.46455e+06	9.69101e+06	1.06152e+07	8.22384e+06	1.8789e+07	1.32523e+07	6.28747e+06	8.63483e+06	6.4314e+06	7.10619e+06	7.41618e+06	8.1655e+06	9.64709e+06	6.40003e+06	9.69548e+06	9.65937e+06	1.3124e+07	9.06514e+06	1.22758e+07	8.02518e+06	6.80774e+06	5.73248e+06	7.7536e+06	9.16716e+06	1.14423e+07	5.95064e+06	3.25159e+06	6.98739e+06	1.06048e+07	1.29056e+07	3.47836e+06	8.38068e+06	5.75989e+06	5.54107e+06	1.13541e+07	1.39103e+07	6.03021e+06	7.85308e+06	5.99197e+06	4.72529e+06	6.99445e+06	2.74275e+06	4.61182e+06
39	sp|P42704|LPPRC_HUMAN	Leucine-rich PPR motif-containing protein, mitochondrial OS=Homo sapiens GN=LRPPRC PE=1 SV=3	332405	567200	779943	678098	747893	672975	646928	566813	369122	367302	501434	347236	600196	388889	685343	461467	301710	339797	492421	225296	362036	190309	75349.1	300241	625602	390774	189601	102188	350447	139970	397516	287826	320520	293432	417114	198039	280727	327479	231570	152538	394064	344697	160518	687902	186584	229377	364975
40	sp|Q14764|MVP_HUMAN	Major vault protein OS=Homo sapiens GN=MVP PE=1 SV=4	2.09231e+06	3.66402e+06	2.52504e+06	3.07653e+06	2.30162e+06	3.17871e+06	2.85162e+06	2.40046e+06	1.77035e+06	2.00401e+06	2.83507e+06	2.53172e+06	5.07692e+06	1.78327e+06	3.29219e+06	759910	2.01988e+06	1.27634e+06	1.6624e+06	3.01275e+06	1.22186e+06	3.25845e+06	3.98974e+06	2.26561e+06	1.34505e+06	2.43369e+06	993963	539330	2.51081e+06	609379	2.70121e+06	2.65283e+06	3.03991e+06	2.26446e+06	1.77847e+06	1.922e+06	2.77278e+06	1.43503e+06	2.09401e+06	2.45383e+06	3.22365e+06	3.36749e+06	785786	3.4197e+06	906466	1.45477e+06	3.36977e+06
41	sp|P27816|MAP4_HUMAN	Microtubule-associated protein 4 OS=Homo sapiens GN=MAP4 PE=1 SV=3	1.73465e+06	1.53485e+06	591874	660218	1.28259e+06	741725	714632	1.67351e+06	1.36836e+06	657437	945527	632925	831364	1.19657e+06	1.05183e+06	492501	1.42804e+06	1.15321e+06	1.0622e+06	921646	951005	1.49199e+06	875667	1.19363e+06	1.06291e+06	1.30099e+06	1.48368e+06	1.8431e+06	753196	1.55269e+06	1.62251e+06	904620	917940	1.02941e+06	1.69901e+06	1.63606e+06	1.24655e+06	2.30183e+06	1.0683e+06	904102	835623	987364	1.49995e+06	529836	961500	1.28809e+06	813378
42	sp|P08603|CFAH_HUMAN	Complement factor H OS=Homo sapiens GN=CFH PE=1 SV=4	505144	621488	707581	599615	235886	339837	355441	553151	409178	417010	472860	965030	401629	610094	448692	984151	636201	720572	235612	426683	2.51378e+06	907165	1.61663e+06	731779	432150	576009	889496	1.15381e+06	351513	1.46021e+06	304150	735176	697378	447757	611229	357311	543603	329434	593995	297226	804491	480861	679319	1.124e+06	1.17509e+06	947793	642849
43	sp|Q14315|FLNC_HUMAN	Filamin-C OS=Homo sapiens GN=FLNC PE=1 SV=3	302293	218839	138781	161445	181328	122930	186075	420047	237805	181230	245184	195762	142434	498069	148663	240502	150538	167605	127178	133746	91638	234488	237816	393074	116968	101808	1.16849e+06	344788	295971	490092	104428	122764	126701	127281	106135	122769	102316	106150	262679	102661	152478	563493	1.39694e+06	168626	2.47371e+06	162000	214587
44	sp|P08670|VIME_HUMAN	Vimentin OS=Homo sapiens GN=VIM PE=1 SV=4	1.0908e+07	1.38543e+07	9.64127e+06	1.07958e+07	5.18538e+06	8.8845e+06	6.20378e+06	6.35824e+06	1.19799e+07	1.36865e+07	1.11026e+07	9.28673e+06	4.44444e+06	6.98444e+06	1.01307e+07	9.4909e+06	8.29238e+06	1.85947e+07	3.73917e+06	4.53364e+06	1.77088e+06	5.08066e+06	1.08202e+07	5.39183e+06	1.53533e+06	1.47671e+06	9.27249e+06	5.59675e+06	9.41994e+06	1.02576e+07	2.16034e+06	4.93582e+06	1.54293e+06	2.27768e+06	3.36336e+06	2.79122e+06	2.97281e+06	1.44757e+06	4.61522e+06	890299	9.20405e+06	1.46063e+06	2.02922e+06	9.95542e+06	5.93164e+06	6.71532e+06	6.6511e+06
45	sp|P08727|K1C19_HUMAN	Keratin, type I cytoskeletal 19 OS=Homo sapiens GN=KRT19 PE=1 SV=4	4.36138e+06	2.8531e+06	1.9044e+06	5.44203e+06	5.16772e+06	4.52305e+06	5.40078e+06	2.44931e+06	2.74383e+06	931913	7.71195e+06	2.13408e+06	2.71506e+06	2.30565e+06	6.92928e+06	2.93465e+06	1.5023e+06	470296	2.13653e+06	5.23422e+06	327639	1.94754e+06	966269	2.09867e+06	798666	134834	889542	1.26229e+06	4.56914e+06	537594	1.93792e+06	3.67674e+06	1.22991e+06	947394	3.00038e+06	1.64726e+06	2.81185e+06	1.3585e+06	4.21442e+06	325570	4.65568e+06	4.94912e+06	1.60104e+06	2.43814e+06	1.25182e+06	8.93747e+06	8.94759e+06
46	sp|P11021|GRP78_HUMAN	78 kDa glucose-regulated protein OS=Homo sapiens GN=HSPA5 PE=1 SV=2	1.99136e+06	2.55771e+06	2.63085e+06	2.24887e+06	1.70962e+06	3.05985e+06	2.37857e+06	1.82677e+06	2.8135e+06	2.41282e+06	2.41177e+06	2.57227e+06	1.62565e+06	1.54254e+06	1.83302e+06	1.7959e+06	2.08508e+06	3.33759e+06	1.52378e+06	2.12893e+06	2.05589e+06	1.25515e+06	2.52211e+06	2.16287e+06	1.46625e+06	2.0907e+06	1.23831e+06	1.0498e+06	2.15707e+06	1.85618e+06	1.28638e+06	1.94714e+06	1.36591e+06	1.32794e+06	1.84197e+06	3.08194e+06	2.19249e+06	1.05666e+06	1.84706e+06	1.74551e+06	2.33504e+06	2.16353e+06	1.05054e+06	2.78605e+06	1.03439e+06	1.54254e+06	2.36106e+06
47	sp|Q86VP6|CAND1_HUMAN	Cullin-associated NEDD8-dissociated protein 1 OS=Homo sapiens GN=CAND1 PE=1 SV=2	999795	1.2229e+06	1.22124e+06	1.17687e+06	1.28032e+06	1.37887e+06	1.37552e+06	1.31125e+06	1.15053e+06	1.49076e+06	1.35149e+06	1.26585e+06	1.37059e+06	1.27486e+06	1.14222e+06	613900	1.1569e+06	1.10861e+06	1.38488e+06	1.32449e+06	1.10924e+06	1.05357e+06	1.15418e+06	1.3474e+06	1.25544e+06	1.14184e+06	1.02317e+06	802406	1.09816e+06	668341	796147	1.39944e+06	1.02972e+06	1.24909e+06	600964	1.35202e+06	1.09585e+06	1.00559e+06	1.39009e+06	1.40345e+06	869758	1.11421e+06	667387	851931	619968	527928	1.04312e+06
48	sp|P02788|TRFL_HUMAN	Lactotransferrin OS=Homo sapiens GN=LTF PE=1 SV=6	196211	1.78496e+06	1.4356e+06	489040	194372	728020	2.8161e+06	172203	1.74739e+06	3.29125e+06	394728	3.82659e+06	438096	537191	186128	5.1466e+06	1.26267e+06	1.71636e+06	900003	1.27864e+06	2.22944e+06	1.38277e+06	4.12191e+06	589590	916516	802714	180415	705471	660635	727945	531350	335552	1.09339e+06	3.6143e+06	975044	319098	1.31398e+06	608979	1.07833e+06	1.76127e+06	406716	107777	334940	239787	975546	213410	187331
49	sp|P13796|PLSL_HUMAN	Plastin-2 OS=Homo sapiens GN=LCP1 PE=1 SV=6	1.97796e+06	3.00714e+06	2.99682e+06	2.27441e+06	2.49207e+06	2.90345e+06	3.92174e+06	2.39869e+06	3.36578e+06	3.92469e+06	2.26239e+06	5.80655e+06	1.21267e+06	2.08508e+06	2.12852e+06	3.79914e+06	3.27567e+06	5.23425e+06	3.19903e+06	3.96178e+06	4.4411e+06	2.04902e+06	3.12353e+06	2.92042e+06	1.91797e+06	1.82178e+06	1.43171e+06	2.38674e+06	1.88106e+06	2.44777e+06	1.42851e+06	4.12425e+06	2.80095e+06	3.8655e+06	1.47957e+06	1.55765e+06	2.60262e+06	2.77762e+06	3.51322e+06	2.27649e+06	2.53559e+06	2.32521e+06	643283	2.06619e+06	786695	1.19293e+06	1.54583e+06
50	sp|Q14697|GANAB_HUMAN	Neutral alpha-glucosidase AB OS=Homo sapiens GN=GANAB PE=1 SV=3	970161	1.35333e+06	1.49442e+06	1.33841e+06	1.24263e+06	1.77978e+06	1.36412e+06	1.15338e+06	1.22957e+06	1.489e+06	1.4423e+06	1.31717e+06	1.38191e+06	1.20842e+06	1.08655e+06	1.11754e+06	1.09125e+06	1.51179e+06	835780	1.28483e+06	1.24287e+06	850361	1.43071e+06	1.30512e+06	1.18965e+06	1.15579e+06	720339	586854	1.35247e+06	547820	813986	1.13529e+06	563844	765941	631213	992971	1.07619e+06	716157	1.15754e+06	1.03215e+06	978841	1.18379e+06	574378	1.3511e+06	659548	434967	1.3189e+06
51	sp|P31948|STIP1_HUMAN	Stress-induced-phosphoprotein 1 OS=Homo sapiens GN=STIP1 PE=1 SV=1	1.28282e+06	1.10567e+06	1.1389e+06	833414	1.45193e+06	1.00312e+06	1.02477e+06	1.11183e+06	1.90627e+06	1.32705e+06	963788	745644	1.35198e+06	1.27616e+06	1.31491e+06	1.16361e+06	1.45219e+06	1.38786e+06	1.9444e+06	1.25788e+06	743413	1.65936e+06	919314	679748	1.8909e+06	1.44502e+06	953995	1.27577e+06	903760	925001	2.07856e+06	726312	1.53516e+06	1.83523e+06	1.76075e+06	1.62949e+06	1.44739e+06	1.83129e+06	896202	1.20692e+06	681230	687657	821399	562355	426760	1.1412e+06	636784
52	sp|Q92616|GCN1_HUMAN	eIF-2-alpha kinase activator GCN1 OS=Homo sapiens GN=GCN1 PE=1 SV=6	227747	227877	306724	297276	218884	371654	194427	185410	129193	208076	248399	307248	375548	300598	195699	161683	338064	272438	368547	364589	109114	369288	315202	298406	380687	372370	143427	169873	397689	106854	345435	466862	174651	426371	243785	501075	345706	254993	385086	391307	260777	240232	80394.5	184234	116747	149371	251855
53	sp|P12814|ACTN1_HUMAN	Alpha-actinin-1 OS=Homo sapiens GN=ACTN1 PE=1 SV=2	2.01422e+06	1.92482e+06	1.16544e+06	1.58548e+06	1.56787e+06	1.85822e+06	1.82943e+06	1.4987e+06	1.72255e+06	2.90853e+06	1.71307e+06	1.31236e+06	2.00759e+06	1.81043e+06	1.09902e+06	1.44263e+06	1.44749e+06	1.92046e+06	1.32502e+06	1.19214e+06	794587	1.39219e+06	2.37781e+06	1.45763e+06	1.2056e+06	755059	2.12112e+06	908061	1.91963e+06	874226	643310	788430	1.37958e+06	1.10926e+06	660706	965999	1.05985e+06	425419	1.10122e+06	1.71455e+06	922822	821016	2.32e+06	908008	2.97722e+06	774942	741315
54	sp|P07237|PDIA1_HUMAN	Protein disulfide-isomerase OS=Homo sapiens GN=P4HB PE=1 SV=3	1.92209e+06	2.90084e+06	2.5418e+06	2.44886e+06	2.3476e+06	2.8881e+06	2.65476e+06	2.34611e+06	3.63699e+06	3.27185e+06	3.26775e+06	2.54666e+06	1.77895e+06	1.80315e+06	2.51271e+06	2.21545e+06	2.85308e+06	2.74548e+06	1.8456e+06	2.88741e+06	2.47837e+06	3.17364e+06	2.5408e+06	1.95345e+06	1.6707e+06	1.5859e+06	1.14991e+06	2.23608e+06	2.32293e+06	1.84575e+06	2.34772e+06	2.24713e+06	2.92178e+06	1.60166e+06	3.61297e+06	3.14461e+06	3.05922e+06	2.07098e+06	2.2034e+06	1.93206e+06	2.58093e+06	2.08015e+06	1.05139e+06	2.35469e+06	868407	2.22012e+06	2.11195e+06
55	sp|Q13228|SBP1_HUMAN	Selenium-binding protein 1 OS=Homo sapiens GN=SELENBP1 PE=1 SV=2	2.83775e+06	1.21711e+06	1.66227e+06	4.77442e+06	7.27155e+06	1.82223e+06	1.62915e+06	2.42213e+06	580832	3.33517e+06	8.38769e+06	3.52482e+06	2.80671e+06	1.19915e+06	6.93217e+06	812790	1.6033e+06	1.19732e+06	2.39592e+06	3.36644e+06	1.12788e+06	1.02898e+06	294115	2.73605e+06	1.14572e+06	5.3483e+06	3.25201e+06	580714	5.71761e+06	1.19823e+06	1.10541e+06	3.77429e+06	2.9023e+06	1.20908e+06	4.06348e+06	1.12779e+06	3.4646e+06	2.50352e+06	1.55797e+06	35927217	3.18054e+06	8.40312e+06	3.65532e+06	6.35734e+06	2.51632e+06	3.07268e+06	5.89418e+06
56	sp|A8K7I4|CLCA1_HUMAN	Calcium-activated chloride channel regulator 1 OS=Homo sapiens GN=CLCA1 PE=1 SV=3	880068	2.24185e+06	801065	5.14604e+06	914083	957991	398475	282929	154265	239983	2.57719e+06	2.70831e+06	470211	131579	4.7248e+06	189216	550687	161234	802627	363758	106956	133487	1.35198e+06	436186	103201	217152	1.2955e+06	94368.9	1.70839e+06	138928	205336	1.83245e+06	87565.3	127662	200666	419705	295251	109242	740839	153133	3.8001e+06	3.85649e+06	508729	3.45418e+06	784555	2.75042e+06	7.51737e+06
57	sp|P02671|FIBA_HUMAN	Fibrinogen alpha chain OS=Homo sapiens GN=FGA PE=1 SV=2	718749	1.88532e+06	2.58125e+06	1.04109e+06	248537	928491	731376	857218	2.41107e+06	882895	920361	2.1401e+06	731361	715796	1.15011e+06	1.62817e+07	1.33711e+06	990361	416622	845198	4.02689e+06	2.25014e+06	4.90694e+06	1.65555e+06	1.1966e+06	1.44409e+06	1.44343e+06	2.71983e+06	2.7699e+06	1.36631e+06	1.13506e+06	1.20664e+06	1.73733e+06	1.51926e+06	1.78744e+06	573827	770936	478605	800063	646433	1.724e+06	889242	3.90049e+06	3.13807e+06	5.26755e+06	1.19958e+06	2.18087e+06
58	sp|P11142|HSP7C_HUMAN	Heat shock cognate 71 kDa protein OS=Homo sapiens GN=HSPA8 PE=1 SV=1	2.87438e+06	3.71681e+06	4.61575e+06	4.21139e+06	3.41503e+06	4.26329e+06	4.8983e+06	3.57583e+06	3.60363e+06	4.81483e+06	3.48002e+06	3.43349e+06	4.19925e+06	3.47669e+06	3.40263e+06	3.00301e+06	4.21005e+06	3.81509e+06	4.22433e+06	3.82617e+06	2.69229e+06	3.96862e+06	2.67155e+06	4.00865e+06	6.53255e+06	3.89948e+06	2.23779e+06	1.81834e+06	4.37174e+06	1.59304e+06	4.20048e+06	2.95229e+06	2.85699e+06	7.39398e+06	3.12222e+06	5.04858e+06	3.91677e+06	3.552e+06	4.11553e+06	8.09658e+06	2.74658e+06	2.78068e+06	1.61273e+06	2.82851e+06	1.68939e+06	1.74646e+06	2.63771e+06
59	sp|P26038|MOES_HUMAN	Moesin OS=Homo sapiens GN=MSN PE=1 SV=3	1.91049e+06	2.40413e+06	1.75055e+06	1.79219e+06	1.50793e+06	1.88615e+06	2.16238e+06	2.82562e+06	1.79068e+06	2.22531e+06	1.60155e+06	2.74925e+06	1.12616e+06	2.06638e+06	1.4359e+06	1.55073e+06	1.79481e+06	2.81355e+06	1.31929e+06	2.05792e+06	2.37237e+06	1.39794e+06	1.82331e+06	2.4283e+06	1.25256e+06	1.01732e+06	3.08334e+06	2.13363e+06	2.00802e+06	2.32322e+06	863360	1.95198e+06	982553	1.33908e+06	666718	1.08968e+06	1.31578e+06	907741	2.43147e+06	1.34659e+06	1.63683e+06	1.77608e+06	2.15028e+06	1.52798e+06	2.29178e+06	650590	1.2275e+06
60	sp|P04075|ALDOA_HUMAN	Fructose-bisphosphate aldolase A OS=Homo sapiens GN=ALDOA PE=1 SV=2	2.10201e+06	3.62976e+06	3.79016e+06	2.68954e+06	2.21854e+06	3.43101e+06	3.80916e+06	3.05432e+06	3.37969e+06	2.97853e+06	2.83916e+06	3.05851e+06	3.45923e+06	2.95707e+06	2.82934e+06	2.4413e+06	3.30964e+06	2.04204e+06	2.26661e+06	2.9596e+06	3.04093e+06	3.82345e+06	6.96028e+06	2.66914e+06	3.5495e+06	3.13223e+06	2.60382e+06	2.6209e+06	2.39334e+06	2.07828e+06	2.22934e+06	2.19237e+06	3.43597e+06	2.55988e+06	2.38641e+06	2.83244e+06	2.90435e+06	2.11686e+06	2.90167e+06	3.85312e+06	2.85833e+06	3.77339e+06	2.78567e+06	2.41357e+06	2.87021e+06	1652907	2.76005e+06
61	sp|P12111|CO6A3_HUMAN	Collagen alpha-3(VI) chain OS=Homo sapiens GN=COL6A3 PE=1 SV=5	304111	535406	367773	515319	228930	339843	385292	511298	298306	683816	431805	388427	245824	265041	280221	175805	331764	414623	185128	329256	310591	208474	428490	431848	170652	133371	305122	229381	425913	267607	190252	196844	196149	143540	229149	130210	164917	119993	323914	140921	483407	241555	312628	659146	802488	182839	323839
62	sp|P68871|HBB_HUMAN	Hemoglobin subunit beta OS=Homo sapiens GN=HBB PE=1 SV=2	9.06341e+06	5.27515e+06	2.79199e+07	6.3375e+06	9.12796e+06	1.33644e+07	7.06486e+06	4.60738e+06	8.38401e+06	8.53474e+06	1.10856e+07	7.85463e+06	9.46144e+06	3.8376e+06	1.15453e+07	2.17524e+07	8.89106e+06	2.16569e+07	1.45254e+07	9.41704e+06	1.79741e+07	2.30149e+07	7.61327e+06	1.63396e+07	2.64312e+07	1.54801e+07	1.27911e+07	4.7237e+07	6.5512e+06	1.93842e+07	3.83803e+07	2.0303e+07	1.35348e+07	1.35786e+07	2.67297e+07	1.19914e+07	5.05137e+06	1.01434e+07	1.56213e+07	6.97166e+06	1.70768e+07	1.62856e+07	2.41796e+07	8.8531e+06	2.05801e+07	7.77449e+07	3.82138e+07
63	sp|P33176|KINH_HUMAN	Kinesin-1 heavy chain OS=Homo sapiens GN=KIF5B PE=1 SV=1	508754	507827	407543	449654	387641	516062	469356	466253	460418	474501	469009	339255	657433	447468	469169	276748	427538	339380	465542	531901	279531	479969	395568	445670	539647	464370	307844	265505	537339	231537	512966	360049	386435	382041	309047	419513	449368	365114	450504	675399	366059	457934	284601	361957	339016	302341	357253
64	sp|P10809|CH60_HUMAN	60 kDa heat shock protein, mitochondrial OS=Homo sapiens GN=HSPD1 PE=1 SV=2	3.17635e+06	5.39216e+06	6.00835e+06	5.94458e+06	7.22876e+06	6.3384e+06	7.95168e+06	7.4825e+06	4.21934e+06	4.9928e+06	3.51596e+06	3.62386e+06	5.46095e+06	4.79687e+06	4.53658e+06	1.38126e+07	3.0728e+06	3.76393e+06	8.11724e+06	2.85035e+06	4.62392e+06	1.6091e+06	3.07384e+06	3.02658e+06	8.65473e+06	3.12632e+06	2.47254e+06	2.22394e+06	3.92031e+06	1.24069e+06	4.21278e+06	2.78702e+06	5.2541e+06	4.46642e+06	3.6374e+06	3.73598e+06	2.5029e+06	4.86248e+06	3.11266e+06	1.11499e+06	2.68832e+06	2.7135e+06	1.742e+06	4.31428e+06	1.97085e+06	2.89989e+06	3.05703e+06
65	sp|P29401|TKT_HUMAN	Transketolase OS=Homo sapiens GN=TKT PE=1 SV=3	2.2153e+06	3.42646e+06	2.86604e+06	3.23917e+06	3.07834e+06	3.37786e+06	3.93671e+06	3.22776e+06	2.13827e+06	3.87482e+06	2.95784e+06	3.26694e+06	3.84933e+06	2.73345e+06	2.33671e+06	3.3099e+06	3.012e+06	2.58867e+06	3.21984e+06	3.93407e+06	3.2841e+06	2.70898e+06	4.08513e+06	4.02479e+06	4.62529e+06	4.09386e+06	2.01545e+06	1.66336e+06	3.77977e+06	1.30738e+06	3.39414e+06	3.46184e+06	1.95469e+06	2.91099e+06	1.46551e+06	1.71896e+06	3.39411e+06	2.39266e+06	3.97856e+06	4.34647e+06	1.98919e+06	2.03992e+06	1.15968e+06	1.98062e+06	1.29002e+06	1.00911e+06	1.56769e+06
66	sp|P30101|PDIA3_HUMAN	Protein disulfide-isomerase A3 OS=Homo sapiens GN=PDIA3 PE=1 SV=4	2.78637e+06	3.6308e+06	3.53912e+06	3.57379e+06	4.03703e+06	5.53461e+06	3.46722e+06	3.03568e+06	5.28245e+06	4.47986e+06	5.5275e+06	3.4149e+06	2.50154e+06	2.36927e+06	4.02367e+06	2.17419e+06	3.47505e+06	3.50086e+06	3.80301e+06	4.07298e+06	2.8257e+06	3.17339e+06	3.93874e+06	2.40553e+06	2.08363e+06	2.20342e+06	1.63934e+06	2.20691e+06	3.87201e+06	1.96486e+06	1.97985e+06	3.04007e+06	2.54945e+06	2.44597e+06	4.06732e+06	4.43899e+06	3.39851e+06	2.82604e+06	3.14662e+06	2.14826e+06	3.32583e+06	3.3637e+06	1.5003e+06	3.37771e+06	1.26703e+06	3.27589e+06	3.3139e+06
67	sp|P55786|PSA_HUMAN	Puromycin-sensitive aminopeptidase OS=Homo sapiens GN=NPEPPS PE=1 SV=2	492489	768076	610307	695779	666244	662819	827727	787217	437510	967004	688477	666559	719617	809555	687620	416245	613810	580070	694372	703029	697892	627996	638991	711314	936821	691158	792779	414657	784126	493994	536182	665243	631004	516396	325600	529180	705936	459661	822940	842013	591409	892211	578516	586163	524916	275082	734391
68	sp|P26640|SYVC_HUMAN	Valine--tRNA ligase OS=Homo sapiens GN=VARS PE=1 SV=4	327126	643461	450091	590711	529933	669743	645385	531454	369448	764508	491771	531682	642860	483796	389825	444899	562665	619853	529590	683881	223764	725260	392266	563218	636570	871020	359802	150858	655585	305289	540779	509910	497812	529968	349496	357683	434225	391499	659744	896913	362440	311420	129163	359388	225134	318291	345845
69	sp|P06396|GELS_HUMAN	Gelsolin OS=Homo sapiens GN=GSN PE=1 SV=1	2.50892e+06	2.88146e+06	2.53962e+06	2.85539e+06	2.24309e+06	2.72567e+06	4.02259e+06	2.78723e+06	1.44778e+06	2.68296e+06	3.91042e+06	2.97347e+06	2.03354e+06	2.07397e+06	2.84484e+06	3.80562e+06	1.86428e+06	2.9886e+06	1.65884e+06	3.48058e+06	3.64217e+06	2.09893e+06	3.88685e+06	2.72864e+06	1.19277e+06	1.42441e+06	2.31878e+06	1.52529e+06	2.92901e+06	1.82038e+06	986116	2.82959e+06	1.67036e+06	2.48431e+06	1.54406e+06	1.25419e+06	1.88561e+06	1.74241e+06	3.51706e+06	1.60421e+06	3.61297e+06	3.59399e+06	4.04457e+06	2.55847e+06	5.00108e+06	2.21664e+06	4.20923e+06
70	sp|Q8WUM4|PDC6I_HUMAN	Programmed cell death 6-interacting protein OS=Homo sapiens GN=PDCD6IP PE=1 SV=1	614024	768130	583512	668024	752241	731071	741830	578889	401236	646150	925151	655714	740367	591833	761986	391867	420084	493023	530063	724467	375711	532882	693774	766849	391429	719872	475036	247560	708594	270064	651114	703001	493289	547572	628296	711437	780241	602125	654394	822832	766150	807198	441628	658984	419449	413792	792320
71	sp|P05783|K1C18_HUMAN	Keratin, type I cytoskeletal 18 OS=Homo sapiens GN=KRT18 PE=1 SV=2	2.51565e+06	2.91274e+06	2.39931e+06	3.67629e+06	4.27546e+06	3.12981e+06	2.92938e+06	2.1786e+06	2.57297e+06	1.65695e+06	3.23003e+06	1.76035e+06	2.25229e+06	1.79642e+06	6.01438e+06	1.0289e+06	1.56006e+06	978045	2.2436e+06	2.71263e+06	966296	1.97807e+06	951537	1.68581e+06	1.27638e+06	631012	869232	1.03612e+06	3.13012e+06	277850	1.45401e+06	2.06618e+06	1.96804e+06	1.13388e+06	1.35573e+06	544709	1.73256e+06	1.00516e+06	1.6994e+06	486894	2.15778e+06	2.20637e+06	633580	535698	804512	950314	3.30242e+06
72	sp|P07900|HS90A_HUMAN	Heat shock protein HSP 90-alpha OS=Homo sapiens GN=HSP90AA1 PE=1 SV=5	2.15353e+06	2.82131e+06	2.95906e+06	2.55195e+06	2.72556e+06	2.93035e+06	3.11409e+06	2.64209e+06	3.5599e+06	3.46567e+06	2.64092e+06	2.38054e+06	3.87091e+06	3.23706e+06	2.40548e+06	2.18925e+06	2.73255e+06	2.4791e+06	3.91142e+06	2.65662e+06	2.01913e+06	3.68256e+06	3.776e+06	3.00463e+06	3.77101e+06	2.55338e+06	1.94004e+06	1.46086e+06	3.48584e+06	1.18248e+06	2.11144e+06	2.27937e+06	3.38046e+06	3.49773e+06	1.89235e+06	3.23912e+06	3.04734e+06	2.23129e+06	2.72556e+06	4.16475e+06	1.68055e+06	2.17859e+06	1.3236e+06	1.88904e+06	1.08918e+06	1.02159e+06	1.65497e+06
73	sp|P08133|ANXA6_HUMAN	Annexin A6 OS=Homo sapiens GN=ANXA6 PE=1 SV=3	1.30035e+06	1.31265e+06	845689	1.20115e+06	684978	1.2021e+06	1.05668e+06	1.26876e+06	956432	1.64507e+06	730701	1.39651e+06	697952	665313	854336	655654	882580	2.73832e+06	396920	789713	426256	315602	345720	772179	200400	234790	902457	427964	533512	814447	282984	539655	399128	193295	210601	595001	355218	172693	525495	202086	949540	353830	1.20121e+06	1.2874e+06	2.17834e+06	450971	1.07005e+06
74	sp|Q7KZF4|SND1_HUMAN	Staphylococcal nuclease domain-containing protein 1 OS=Homo sapiens GN=SND1 PE=1 SV=1	376920	685677	969624	680463	445864	940094	890718	610979	619817	904281	601680	695951	620771	517634	474888	382837	855157	969787	490703	747976	276246	567987	460128	729150	801635	495481	302673	177157	722622	225705	352623	470846	402930	673709	267866	863830	678032	481545	683256	846872	440809	323568	157877	547396	185189	205070	370160
75	sp|P31939|PUR9_HUMAN	Bifunctional purine biosynthesis protein PURH OS=Homo sapiens GN=ATIC PE=1 SV=3	965088	1.18007e+06	1.40383e+06	1.36406e+06	1.81181e+06	1.408e+06	1.29197e+06	1.23072e+06	828467	1.89116e+06	1.28468e+06	1.10552e+06	1.81107e+06	1.22351e+06	1.0856e+06	725884	1.43819e+06	1.14496e+06	1.69868e+06	1.33731e+06	882533	1.33812e+06	934574	1.36382e+06	1.55325e+06	940729	877517	774498	1.29395e+06	446181	1.73057e+06	1.41245e+06	1.09611e+06	1.02109e+06	605072	999555	1.19508e+06	1.26333e+06	1.76214e+06	2.16179e+06	815594	1.21462e+06	504556	825587	701258	394090	1.32568e+06
76	sp|Q00839|HNRPU_HUMAN	Heterogeneous nuclear ribonucleoprotein U OS=Homo sapiens GN=HNRNPU PE=1 SV=6	1.18661e+06	1.47667e+06	1.36303e+06	1.28298e+06	1.6556e+06	1.53428e+06	1.45628e+06	1.26189e+06	1.30025e+06	1.21174e+06	1.27249e+06	1.18277e+06	1.70836e+06	1.60675e+06	1.02754e+06	1.16569e+06	1.77197e+06	1.37221e+06	1.80237e+06	1.74898e+06	588553	1.35287e+06	1.24038e+06	1.55084e+06	2.34921e+06	2.07273e+06	648738	401042	1.38172e+06	403873	2.09551e+06	1.16194e+06	1.15793e+06	1.8787e+06	1.03393e+06	1.40244e+06	1.49181e+06	1.77976e+06	1.45839e+06	1.80162e+06	961607	836113	303540	902705	320050	615029	723819
77	sp|Q99715|COCA1_HUMAN	Collagen alpha-1(XII) chain OS=Homo sapiens GN=COL12A1 PE=1 SV=2	237483	1.03644e+06	314188	210844	121319	320458	486015	256816	584911	622731	243858	207411	197304	282318	159629	229908	433086	492352	253674	218962	456299	304631	861920	257910	201559	215642	245817	213118	371322	178339	249261	108347	211469	279478	145517	145433	174947	100917	236066	153352	198919	157144	219939	150041	300938	116587	143354
78	sp|P68104|EF1A1_HUMAN	Elongation factor 1-alpha 1 OS=Homo sapiens GN=EEF1A1 PE=1 SV=1	1.02185e+07	1.20796e+07	1.29871e+07	1.14283e+07	1.02891e+07	1.41626e+07	1.3336e+07	8.83806e+06	9.98135e+06	1.16958e+07	1.11474e+07	1.2752e+07	1.49311e+07	1.27186e+07	9.12974e+06	6.54784e+06	1.49089e+07	1.38997e+07	1.36648e+07	1.61606e+07	6.61146e+06	1.35876e+07	1.01008e+07	1.31984e+07	1.6327e+07	1.06804e+07	8.67403e+06	4.6935e+06	1.48148e+07	6.36002e+06	1.19735e+07	1.18756e+07	9.05325e+06	1.31342e+07	9.33914e+06	1.65338e+07	1.38629e+07	1.00278e+07	1.54312e+07	1.70937e+07	12630964	1.3005e+07	6.13021e+06	1.19611e+07	6.71547e+06	5.06567e+06	1.09249e+07
79	sp|Q92598|HS105_HUMAN	Heat shock protein 105 kDa OS=Homo sapiens GN=HSPH1 PE=1 SV=1	560349	615035	639752	767947	411777	591270	737554	715250	314022	699198	420408	291809	772998	490769	333856	528142	744855	659280	726774	524066	410155	645972	421394	730258	1.13727e+06	833009	257326	284607	649973	138835	1.04279e+06	366177	1.09245e+06	266819	352308	784520	833853	854404	760767	1.46588e+06	215527	214917	121447	193881	86130.4	151519	219826
80	sp|P13667|PDIA4_HUMAN	Protein disulfide-isomerase A4 OS=Homo sapiens GN=PDIA4 PE=1 SV=2	1.44626e+06	2.03062e+06	2.28879e+06	1.8098e+06	1.77717e+06	2.74196e+06	1.97786e+06	1.58488e+06	1.9661e+06	2.02211e+06	2.54242e+06	1.82352e+06	1.84101e+06	1.3578e+06	1.57544e+06	1.26086e+06	1.85912e+06	2.20638e+06	1.22734e+06	1.99784e+06	1.53528e+06	1.79366e+06	1.91614e+06	1.60603e+06	1.61522e+06	1.70439e+06	772602	847532	2.07204e+06	990368	1.36201e+06	1.99864e+06	1.5437e+06	1.16529e+06	1.41346e+06	2.83937e+06	1.92731e+06	846140	1.64995e+06	1.48059e+06	2.09499e+06	1.56545e+06	639144	2.02681e+06	538600	1.05685e+06	1.63592e+06
81	sp|P69905|HBA_HUMAN	Hemoglobin subunit alpha OS=Homo sapiens GN=HBA1 PE=1 SV=2	511060	450382	3.95539e+06	587556	803502	1.22659e+06	546033	376531	927085	806813	847078	790112	892293	231502	856661	2.64036e+07	671568	2.8392e+06	999512	1.01508e+06	1.57448e+06	2.14702e+06	520311	1.37884e+06	2.90673e+06	1.21861e+06	789518	6.66352e+06	1.0054e+07	1.23067e+06	3.58418e+06	1.77948e+06	1.05876e+06	1.04873e+06	2.44395e+06	880613	389999	656108	1.32057e+06	625946	4.22108e+06	1.43296e+06	1.76574e+06	748451	2.44676e+06	1.28044e+07	4.55774e+06
82	sp|P53396|ACLY_HUMAN	ATP-citrate synthase OS=Homo sapiens GN=ACLY PE=1 SV=3	349787	755604	704344	547610	457726	671929	811068	583332	450184	1.12315e+06	782766	550716	648347	735158	604240	553474	670626	513238	557869	785994	597758	1019741	496416	742275	1.43377e+06	794185	378501	268620	697892	186473	771665	530911	327898	460902	417728	637331	752777	444449	841269	912245	396192	555307	252981	389398	257624	304386	524066
83	sp|Q08211|DHX9_HUMAN	ATP-dependent RNA helicase A OS=Homo sapiens GN=DHX9 PE=1 SV=4	643109	804954	1.03965e+06	824837	600647	1.17387e+06	780510	477651	649500	854785	829046	668523	961310	1.0609e+06	496689	479291	994427	755593	885041	626116	305886	439812	612855	736369	1.07153e+06	882765	353634	185077	486084	116318	603473	332620	212059	681785	282659	830936	458117	464906	461233	757420	352484	190460	150024	590097	260089	196419	576616
84	sp|P00738|HPT_HUMAN	Haptoglobin OS=Homo sapiens GN=HP PE=1 SV=1	3.70377e+06	4.31249e+06	5.39316e+06	6.18468e+06	1.09927e+06	2.70167e+06	2.80769e+06	2.17143e+06	3.77252e+06	3.4615e+06	4.67986e+06	1.45347e+07	2.66881e+06	4.57629e+06	4.93861e+06	1.11132e+07	2.6451e+06	2.96797e+06	647921	4.04047e+06	2.39281e+07	1.07786e+07	1.67476e+07	5.93631e+06	4.00561e+06	4.85572e+06	9.46197e+06	1.09609e+07	5.39957e+06	6.15457e+06	1.35162e+06	8.78398e+06	9.82745e+06	4.87292e+06	4.39357e+06	2.13084e+06	6.29171e+06	1.85145e+06	2.20987e+06	2.33062e+06	9.4867e+06	2.42986e+06	2.13939e+07	1.58415e+07	1.03222e+07	1.41222e+07	7.53216e+06
85	sp|P02545|LMNA_HUMAN	Prelamin-A/C OS=Homo sapiens GN=LMNA PE=1 SV=1	894246	939886	726138	1.05403e+06	607186	1.04253e+06	790619	710775	706177	719885	1.01087e+06	446175	408521	376817	1.08765e+06	536621	477492	1.56346e+06	504934	418516	356431	365416	513257	445050	293546	193079	361232	268006	631876	612709	232986	305134	396972	412199	339728	419300	267252	197165	342228	212319	369197	468151	352393	833096	1.01484e+06	361489	634030
86	sp|Q14152|EIF3A_HUMAN	Eukaryotic translation initiation factor 3 subunit A OS=Homo sapiens GN=EIF3A PE=1 SV=1	427126	521318	485725	483250	483745	608402	524643	391591	581610	481526	547346	620459	478434	515824	489485	545557	591406	474396	521901	575800	233221	373948	441614	588267	581363	498433	330023	255193	516863	269567	459951	541976	244126	671687	422266	553725	513273	469427	535694	599909	521874	409583	135738	547097	212775	324276	441671
87	sp|P53618|COPB_HUMAN	Coatomer subunit beta OS=Homo sapiens GN=COPB1 PE=1 SV=3	499766	546887	612801	611703	522842	686074	811264	534848	460744	609706	899901	737108	697057	615228	616462	352083	657991	530882	479777	899453	383018	678278	508829	653527	570415	803449	238968	277689	826843	198978	449129	699734	349933	610249	313410	444891	598157	286630	791664	668551	725762	728621	260269	571498	290355	348886	757294
88	sp|Q99798|ACON_HUMAN	Aconitate hydratase, mitochondrial OS=Homo sapiens GN=ACO2 PE=1 SV=2	844277	1.00384e+06	837416	1.30432e+06	1.74085e+06	1.14341e+06	1.07901e+06	1.32642e+06	589822	1.06896e+06	1.19099e+06	988436	984256	727834	1.20728e+06	227523	367969	785184	563624	645405	744625	149790	144690	630498	530592	1.26275e+06	527112	247483	644849	306774	550501	893745	412130	324731	395497	341677	325734	300439	614455	217065	673599	1.45992e+06	789186	994143	1.29446e+06	549800	1.16117e+06
89	sp|P01009|A1AT_HUMAN	Alpha-1-antitrypsin OS=Homo sapiens GN=SERPINA1 PE=1 SV=3	1.08391e+06	1435426	1.42233e+06	3.53395e+06	476219	868741	823915	1.19356e+06	705454	885719	1.15385e+06	2.37098e+06	1.34459e+06	1.74536e+06	1.45235e+06	6.95658e+06	1.22679e+06	824943	1.42457e+06	922994	5.70106e+06	2.37284e+06	1.00321e+07	1.32548e+06	1.48207e+06	1.44189e+06	5.40328e+06	4.57446e+06	5.3361e+06	8.55311e+06	1.0392e+06	2.56976e+06	2.29191e+06	1.52756e+06	1.83835e+06	712172	981552	668857	1.83576e+06	784874	8.9207e+06	5.16109e+06	1.12311e+07	7.93705e+06	8.68147e+06	1.17252e+07	7.83628e+06
90	sp|P50990|TCPQ_HUMAN	T-complex protein 1 subunit theta OS=Homo sapiens GN=CCT8 PE=1 SV=4	1.00058e+06	1.22382e+06	1.36192e+06	1.25925e+06	1.38263e+06	1.55118e+06	1.5144e+06	967740	1.24358e+06	1.30087e+06	1.14817e+06	1.17982e+06	1.45948e+06	1.06542e+06	1.14624e+06	1.05706e+06	1.37719e+06	1.27376e+06	1.79143e+06	1.29833e+06	761809	1.52768e+06	811125	1.27356e+06	2.02266e+06	1.1826e+06	740717	650108	1.62496e+06	445235	1.26355e+06	1.10271e+06	839792	1.68324e+06	1.08272e+06	1.60649e+06	1.46852e+06	1.58042e+06	1.35637e+06	1.48014e+06	922596	1.03259e+06	592487	986720	616506	461647	1.00931e+06
91	sp|P09327|VILI_HUMAN	Villin-1 OS=Homo sapiens GN=VIL1 PE=1 SV=4	677588	644912	552806	981980	770502	1.22777e+06	888980	506625	309642	1.10667e+06	1.09755e+06	612736	1.07776e+06	499857	991364	903156	1.0693e+06	449881	1.54403e+06	1.01785e+06	301591	1.00904e+06	126475	861326	829335	670243	307556	183598	912014	91989.4	928131	979876	736701	351697	922087	994755	839036	847558	1.19481e+06	890155	950366	921816	218101	856151	184548	560632	1.19223e+06
92	sp|Q71U36|TBA1A_HUMAN	Tubulin alpha-1A chain OS=Homo sapiens GN=TUBA1A PE=1 SV=1	62051.5	69211.9	63853	57893.6	54248.4	56846.3	38612.8	38201.1	7700.62	34371.8	64780.9	81692.9	95185.8	94870.2	3497.62	52746.7	72989	85596.2	41670.1	84841.4	36134.7	86746.2	66543.3	90323	95225.4	104703	78271.9	35277.9	50009.4	34006.2	76214	104326	52962.7	95298.4	58461.6	84910	85286.9	93317	79853	138027	238867	578514	750014	119368	724960	128032	299660
93	sp|P50395|GDIB_HUMAN	Rab GDP dissociation inhibitor beta OS=Homo sapiens GN=GDI2 PE=1 SV=2	958609	1.09632e+06	1.21432e+06	1.23985e+06	1.17726e+06	1.36613e+06	1.48574e+06	1.27132e+06	1.11725e+06	1.48322e+06	1.30384e+06	1.34437e+06	1.01443e+06	1.08117e+06	1.10048e+06	555461	1.0597e+06	1.11474e+06	1.22567e+06	1.23707e+06	1.08232e+06	1.03902e+06	1.03522e+06	1.31488e+06	1.54804e+06	973340	1.02847e+06	669785	933879	723963	1.21127e+06	1.18632e+06	1.03321e+06	1.18494e+06	817115	995604	1.2008e+06	1.0585e+06	1.32578e+06	1.70366e+06	1.12844e+06	1.07689e+06	644408	1.09778e+06	600490	561471	871497
94	sp|P11586|C1TC_HUMAN	C-1-tetrahydrofolate synthase, cytoplasmic OS=Homo sapiens GN=MTHFD1 PE=1 SV=3	773951	804021	1.00429e+06	970861	974143	1.106e+06	958976	725506	720166	1.05839e+06	1.00491e+06	1.0745e+06	2.03965e+06	1.32516e+06	774877	825909	848189	715279	1.06129e+06	990907	716320	1.41571e+06	791342	1.14381e+06	968622	1.03066e+06	617996	359044	1.29747e+06	329645	748208	1.04821e+06	687203	1.26201e+06	680504	1.00176e+06	1.23702e+06	825662	964458	1.52802e+06	788791	933424	289356	1.03163e+06	351319	374277	1.01278e+06
95	sp|P34932|HSP74_HUMAN	Heat shock 70 kDa protein 4 OS=Homo sapiens GN=HSPA4 PE=1 SV=4	472656	622327	660872	599656	693227	598150	732720	667727	567386	786514	675911	634994	882911	454523	542322	310260	581833	540290	815032	536982	468060	1.06847e+06	588775	1.12405e+06	1.26866e+06	1.32091e+06	424073	416753	623008	229940	1.37295e+06	562962	511141	695798	369109	712577	696339	651084	764284	1.06653e+06	558064	557689	284064	491815	330474	280354	514117
96	sp|P01833|PIGR_HUMAN	Polymeric immunoglobulin receptor OS=Homo sapiens GN=PIGR PE=1 SV=4	639801	1.26003e+06	3.16464e+06	3.91159e+06	834302	4.73167e+06	2.43999e+06	398670	441904	5.65354e+06	1.94675e+06	1.63524e+06	2.91864e+06	752925	3.75923e+06	612753	756498	1.12727e+06	283847	2.14003e+06	1.27361e+06	1.77531e+06	102645	558494	289397	8.64775e+06	521376	453682	1.26197e+06	151915	418171	1.49377e+06	137996	1.5317e+06	1.14225e+07	1.8817e+06	1.31242e+06	831441	700359	3.32177e+06	3.20444e+06	2.39072e+06	493447	2.46062e+06	471975	1.38101e+06	2.10029e+06
97	sp|P07437|TBB5_HUMAN	Tubulin beta chain OS=Homo sapiens GN=TUBB PE=1 SV=2	842892	699465	919102	875548	772564	993880	656140	546132	591139	600675	698795	1.00035e+06	1.27542e+06	1.70362e+06	596226	596457	1.25904e+06	1.1633e+06	1.0349e+06	1.21699e+06	969233	1.22865e+06	925977	1.44047e+06	1.53599e+06	1.57419e+06	991189	799134	1.15597e+06	715085	1.67614e+06	934596	430197	2.12658e+06	1.23452e+06	1.37006e+06	1.22473e+06	2.00935e+06	1.77641e+06	2.00277e+06	1.136e+06	1.41365e+06	957856	716252	947014	704979	1.11701e+06
98	sp|P48643|TCPE_HUMAN	T-complex protein 1 subunit epsilon OS=Homo sapiens GN=CCT5 PE=1 SV=1	586432	575859	611225	1.38399e+06	522547	671956	741431	489088	492694	493408	499663	572411	727049	552623	511063	303852	680532	550929	3.29784e+06	626407	349149	678022	295154	631267	776302	653180	311826	225828	491445	460760	552783	542552	378409	1.24631e+06	523505	670744	739783	732694	582972	580243	827269	848091	463061	841716	363621	203281	305148
99	sp|P12956|XRCC6_HUMAN	X-ray repair cross-complementing protein 6 OS=Homo sapiens GN=XRCC6 PE=1 SV=2	1.29043e+06	1.75126e+06	1.52207e+06	1.63411e+06	2.00854e+06	1.96433e+06	2.10914e+06	1.53901e+06	1.06479e+06	2.34951e+06	1.51037e+06	1.79747e+06	2.32513e+06	2.28214e+06	1.12978e+06	731653	1.65101e+06	1.80665e+06	1.6784e+06	2.10485e+06	1.27032e+06	1.43996e+06	1.15321e+06	2.2893e+06	2.40531e+06	2.69203e+06	969500	590502	1.37134e+06	634416	1.83728e+06	1.7871e+06	1.50156e+06	1.55515e+06	1.01942e+06	1.80371e+06	1.97133e+06	1.84355e+06	2.24352e+06	2.18081e+06	1.24559e+06	1.36773e+06	563368	1.11843e+06	636278	564633	1.45095e+06
100	sp|Q9NZN4|EHD2_HUMAN	EH domain-containing protein 2 OS=Homo sapiens GN=EHD2 PE=1 SV=2	999214	969516	473054	1.00046e+06	782980	940103	469692	1.58351e+06	455460	788795	736133	543487	703822	1.10194e+06	827689	154803	324615	529191	598500	580798	235990	444994	272978	949701	373578	355869	4.07727e+06	801109	1.36715e+06	2.97796e+06	327199	683140	283689	216556	342507	522451	432840	300662	749790	338102	1.81019e+06	3.39716e+06	7.26437e+06	2.83376e+06	7.49624e+06	1.14405e+06	1.74582e+06
101	sp|O75083|WDR1_HUMAN	WD repeat-containing protein 1 OS=Homo sapiens GN=WDR1 PE=1 SV=4	1.04935e+06	1.37501e+06	1.32741e+06	1.18419e+06	1.05352e+06	1.30751e+06	1.51398e+06	1.38997e+06	808157	1.3831e+06	1.3644e+06	1.44968e+06	1.52356e+06	1.26597e+06	1.22421e+06	783909	1.11395e+06	1.21706e+06	653423	1.60413e+06	996712	998036	656667	1.77022e+06	1.07469e+06	997593	1.50533e+06	794114	1.37542e+06	577904	968008	1.13367e+06	632398	1.05397e+06	563349	698216	1.03726e+06	871711	1.27283e+06	1.37927e+06	994856	1.37591e+06	1.09967e+06	942208	1.20762e+06	543355	1.26292e+06
102	sp|P38646|GRP75_HUMAN	Stress-70 protein, mitochondrial OS=Homo sapiens GN=HSPA9 PE=1 SV=2	811843	924831	1.4806e+06	1.39911e+06	1.40255e+06	1.19398e+06	1.55285e+06	1.31762e+06	833318	1.24728e+06	903943	874633	1.93454e+06	783177	1.33646e+06	902367	592981	787519	1.17565e+06	601086	726299	389857	256081	572336	924773	1.89678e+06	514873	307806	821746	264356	1.26385e+06	547624	483524	812685	913011	797104	602598	887604	480790	301049	963662	685125	450618	1.20118e+06	490063	643871	709157
103	sp|P27797|CALR_HUMAN	Calreticulin OS=Homo sapiens GN=CALR PE=1 SV=1	3.2574e+06	3.40577e+06	3.79084e+06	3.07838e+06	3.12058e+06	4.34232e+06	3.12906e+06	2.73705e+06	4.54415e+06	3.02319e+06	4.08104e+06	3.13737e+06	2.53482e+06	2.64189e+06	3.11983e+06	2.557e+06	3.70842e+06	4.58627e+06	2.68777e+06	3.60042e+06	3.29028e+06	2.79493e+06	2.99653e+06	2.95792e+06	2.42074e+06	2.84346e+06	1.75151e+06	2.70387e+06	2.80579e+06	2.02098e+06	2.91347e+06	3.15331e+06	2.12593e+06	2.27241e+06	4.51205e+06	4.20077e+06	3.57634e+06	3.38905e+06	3.1771e+06	2.66652e+06	2.52536e+06	2.37521e+06	1.23174e+06	2.92098e+06	975461	3.18264e+06	2.31329e+06
104	sp|P48147|PPCE_HUMAN	Prolyl endopeptidase OS=Homo sapiens GN=PREP PE=1 SV=2	471906	699952	602109	775918	768165	793313	884104	533198	836757	900512	704636	536164	1.23866e+06	753985	500045	223508	567101	549766	918850	947441	305018	780061	317806	507111	850094	666933	352923	248633	641827	167125	685772	618665	337793	409587	394820	599978	566330	546482	748967	532451	515186	553483	284624	365656	206316	216202	601221
105	sp|Q04637|IF4G1_HUMAN	Eukaryotic translation initiation factor 4 gamma 1 OS=Homo sapiens GN=EIF4G1 PE=1 SV=4	506195	520126	347021	344181	459254	495479	455352	358580	673519	445357	501578	384518	427935	428510	386538	287122	686400	473420	627679	469720	294889	562320	362253	463623	603845	424642	274666	373476	460604	281919	643726	374086	436346	861029	545333	838870	542604	524482	450847	707578	306762	229296	132263	194687	168430	265630	219427
106	sp|P02675|FIBB_HUMAN	Fibrinogen beta chain OS=Homo sapiens GN=FGB PE=1 SV=2	800728	2.16203e+06	3.11616e+06	1.09771e+06	460762	1.25201e+06	983569	936222	1.59238e+06	960839	1.23179e+06	3.00474e+06	812760	790478	1.29836e+06	4.7378e+06	1.77924e+06	1.15765e+06	538882	1.02516e+06	3.60592e+06	1.97149e+06	4.91411e+06	2.19166e+06	1.38351e+06	1.46316e+06	1.3615e+06	1.38473e+06	2.81288e+06	1.15288e+06	1.14571e+06	1.38472e+06	1.09397e+06	1.23237e+06	1.14886e+06	507224	826999	536686	931246	634119	1.9542e+06	834936	3.04557e+06	3.04358e+06	5.2394e+06	896949	2.54757e+06
107	sp|Q00341|VIGLN_HUMAN	Vigilin OS=Homo sapiens GN=HDLBP PE=1 SV=2	360763	492122	570102	513482	355288	582928	447801	332591	404004	540187	592169	485028	447195	368571	433248	304196	555257	624260	472775	625226	172322	478342	436715	475952	475441	421481	269755	248116	658776	266108	307629	406812	124244	497885	314606	544859	378920	226534	575784	447557	439659	356108	273921	377627	254939	203379	475379
108	sp|P17987|TCPA_HUMAN	T-complex protein 1 subunit alpha OS=Homo sapiens GN=TCP1 PE=1 SV=1	1.33624e+06	1.79359e+06	1.79825e+06	1.66742e+06	1.61267e+06	2.19001e+06	1.80742e+06	1.37242e+06	1.61101e+06	1.52939e+06	1.56735e+06	1.48382e+06	2.02998e+06	1.46683e+06	1.61858e+06	1.04382e+06	1.72656e+06	1.97007e+06	2.26149e+06	1.75643e+06	744680	1.94644e+06	820259	1.58856e+06	2.72261e+06	1.60561e+06	749812	603142	2.12521e+06	422993	1.464e+06	1.46445e+06	785543	2.31197e+06	1.57599e+06	2.13598e+06	1.70866e+06	1.42329e+06	1.76583e+06	1.7442e+06	963430	1.13057e+06	602747	1.09111e+06	772430	711660	1.33401e+06
109	sp|Q06210|GFPT1_HUMAN	Glutamine--fructose-6-phosphate aminotransferase [isomerizing] 1 OS=Homo sapiens GN=GFPT1 PE=1 SV=3	1.2583e+06	699098	1.52592e+06	1.0869e+06	545025	1.52791e+06	1.94378e+06	611272	408998	1.1301e+06	1.06781e+06	958587	2.31583e+06	1.08276e+06	845785	1.00516e+06	1.2105e+06	605342	856681	1.5343e+06	429087	1.6374e+06	458013	1.10653e+06	1.65026e+06	981499	475508	405926	1.37718e+06	226803	783706	1.05766e+06	495860	1.47226e+06	1.37811e+06	817655	1.07941e+06	1.09778e+06	1.18826e+06	1.30211e+06	1.3023e+06	2.02304e+06	343759	1.38404e+06	382124	933350	1.78726e+06
110	sp|P55060|XPO2_HUMAN	Exportin-2 OS=Homo sapiens GN=CSE1L PE=1 SV=3	291576	294807	447553	264653	341367	415300	381539	303258	226062	285893	293637	310123	708122	550545	183246	303813	411562	435039	414425	427202	223242	373248	315268	481715	1.32104e+06	481640	183106	178530	313425	123085	679740	285383	251516	364279	187741	398566	459511	700036	634474	597623	205111	246469	138646	196473	138159	107986	153802
111	sp|P49588|SYAC_HUMAN	Alanine--tRNA ligase, cytoplasmic OS=Homo sapiens GN=AARS PE=1 SV=2	313806	385774	554141	392677	351230	443372	376392	413275	414631	664003	398849	412634	688145	438321	313906	317145	421075	492051	470491	421679	343535	406780	306046	443640	598698	474379	353452	284673	420585	286061	452028	435226	442225	373160	281941	553384	413434	340327	520087	515469	358360	344217	263847	303470	234762	302897	427102
112	sp|O43491|E41L2_HUMAN	Band 4.1-like protein 2 OS=Homo sapiens GN=EPB41L2 PE=1 SV=1	683082	1.03698e+06	851059	594451	691390	1.26958e+06	816468	653965	829805	871457	450637	511862	1.28151e+06	516450	780392	1.77532e+06	763610	560026	891696	437014	275847	556202	758190	755567	895529	428847	425844	168804	416183	221761	994239	519893	417324	751225	858936	1.03883e+06	389896	514317	499927	622793	461317	333938	189451	384777	275312	393872	501174
113	sp|P13010|XRCC5_HUMAN	X-ray repair cross-complementing protein 5 OS=Homo sapiens GN=XRCC5 PE=1 SV=3	904112	1.41346e+06	1.28205e+06	1.32515e+06	1.64796e+06	1.64344e+06	1.66578e+06	1.22347e+06	776614	1.95786e+06	1.15707e+06	1.37798e+06	1.82012e+06	1.65787e+06	878649	662817	1.24324e+06	1.40156e+06	1.4097e+06	1.7097e+06	1.05367e+06	1.13778e+06	946083	1.79607e+06	2.03502e+06	2.03466e+06	704328	445807	1.38463e+06	411482	1.41105e+06	1.42844e+06	1.18181e+06	1.24865e+06	634656	1.31373e+06	1.42273e+06	1.29717e+06	1.81257e+06	1.90276e+06	729343	785340	322577	689014	365384	342225	883768
114	sp|Q9Y4L1|HYOU1_HUMAN	Hypoxia up-regulated protein 1 OS=Homo sapiens GN=HYOU1 PE=1 SV=1	532870	687059	713980	746025	618816	820653	686569	558621	701168	767241	753848	716174	569008	515812	544001	507086	597031	725485	468609	739418	446234	457547	587794	528859	606133	587798	309127	237411	537754	387878	294400	598989	329525	449601	561993	707505	563731	371526	498659	499109	739332	513608	226283	735966	166783	258809	495661
115	sp|P35900|K1C20_HUMAN	Keratin, type I cytoskeletal 20 OS=Homo sapiens GN=KRT20 PE=1 SV=1	1.42367e+06	949042	798583	2.52418e+06	1.21028e+06	606839	791163	578241	180840	211279	1.72773e+06	843953	1.09338e+06	284326	3.3411e+06	356420	413806	101931	232700	1.1024e+06	102740	924799	563336	753407	205540	94742	364429	106099	796049	74678.7	292863	1.39101e+06	238035	100585	910364	341245	860508	309122	602101	132833	2.47336e+06	1.49994e+06	420060	1.61932e+06	363727	2.69586e+06	1.68481e+06
116	sp|O75643|U520_HUMAN	U5 small nuclear ribonucleoprotein 200 kDa helicase OS=Homo sapiens GN=SNRNP200 PE=1 SV=2	255911	305065	367914	284174	270609	395611	323705	201416	332553	409219	315195	331143	338677	270366	237197	899540	375979	341662	419944	325457	177550	234904	211963	333370	301243	285383	91356.1	143278	254784	130160	239352	169098	131050	334564	138852	311025	200475	205538	278858	221146	250398	108749	176174	208576	89039.9	528861	261776
117	sp|Q9Y678|COPG1_HUMAN	Coatomer subunit gamma-1 OS=Homo sapiens GN=COPG1 PE=1 SV=1	546486	624487	664737	732016	559429	791584	739406	516172	580682	680529	982741	749333	713083	489577	664925	252456	634429	721341	549389	954611	349023	751399	552932	656376	601106	801868	351729	302026	935867	309161	556484	750132	281135	717572	542679	663361	639778	386710	786452	652014	613596	768098	231907	549363	273418	388810	974375
118	sp|P12277|KCRB_HUMAN	Creatine kinase B-type OS=Homo sapiens GN=CKB PE=1 SV=1	409849	193204	194841	629197	676869	750810	689861	1.00306e+06	70859.5	386763	1.29167e+06	219271	581747	882205	1.25051e+06	223686	180631	109932	7.93724e+06	575954	272768	166036	332881	525114	910887	50765.2	7.29453e+06	309721	936956	5.83909e+06	166380	169320	333657	64140.7	2.05201e+06	836116	487265	405210	568611	200608	1.86284e+06	1.00311e+07	1.2322e+07	1.63411e+06	9.07146e+06	1.02494e+07	6.52529e+06
119	sp|P78371|TCPB_HUMAN	T-complex protein 1 subunit beta OS=Homo sapiens GN=CCT2 PE=1 SV=4	711469	698646	713894	696202	856560	837642	913102	634911	691560	678821	620618	691327	887680	704904	637539	510948	832797	674989	1.04358e+06	741519	423977	850753	403964	764888	1.02378e+06	783093	433754	298798	588891	298373	636557	587500	501586	835955	637168	1.04763e+06	796170	916330	725283	832586	475822	513555	325043	466358	260414	283112	409028
120	sp|P09493|TPM1_HUMAN	Tropomyosin alpha-1 chain OS=Homo sapiens GN=TPM1 PE=1 SV=2	5.59538e+06	1.82908e+06	1.10082e+06	1.13601e+06	2.89297e+06	912105	1.54932e+06	7.34322e+06	2.72966e+06	1.2971e+06	2.25183e+06	640161	938157	2.52436e+06	1.74013e+06	841293	1.23996e+06	3.18386e+06	1.02846e+06	863497	565870	1.15107e+06	684723	1.84802e+06	483633	487404	7.80583e+06	5.77456e+06	1.30086e+06	7.53804e+06	753043	590914	1.03365e+06	561811	1.42887e+06	887218	847205	762290	857003	382325	823210	3.04382e+06	1.47144e+07	804425	1.17512e+07	2.0433e+06	1.02645e+06
121	sp|P30153|2AAA_HUMAN	Serine/threonine-protein phosphatase 2A 65 kDa regulatory subunit A alpha isoform OS=Homo sapiens GN=PPP2R1A PE=1 SV=4	625286	547321	620668	546651	617275	689180	678697	635322	600086	755681	682846	607695	779066	610017	583674	410515	580885	577533	629544	683257	441978	706506	492723	652411	627127	923454	535486	425121	862681	346278	790566	545223	813498	635142	558017	799723	627511	669915	635235	789582	630007	767758	548088	594725	494996	613378	629166
122	sp|Q7Z406|MYH14_HUMAN	Myosin-14 OS=Homo sapiens GN=MYH14 PE=1 SV=2	132588	148374	253874	183891	178796	301275	157258	134323	189680	109630	274841	153980	387419	162767	295169	544417	142864	197716	144438	157384	190695	260544	191764	191440	315608	411979	97059.3	404873	258894	61298.8	275521	159879	174045	298411	629018	434955	238514	273115	406766	220418	389463	487884	215111	222676	155571	880581	966635
123	sp|Q86UP2|KTN1_HUMAN	Kinectin OS=Homo sapiens GN=KTN1 PE=1 SV=1	334818	354793	253972	323365	295702	268913	335492	292402	531213	387169	382453	309544	317895	369226	372701	183077	348155	264028	271817	331845	173033	282716	203065	259602	274119	159224	200070	214102	419000	118093	173126	181579	469838	399868	209746	239109	272736	158851	289145	203600	169847	167459	121099	229173	181561	341438	273124
124	sp|Q12864|CAD17_HUMAN	Cadherin-17 OS=Homo sapiens GN=CDH17 PE=2 SV=3	603384	695495	457743	827318	987416	934095	901348	629595	194512	496026	1.9695e+06	570274	889231	283935	1.80896e+06	450866	169552	139350	911075	430132	233490	269189	136677	751642	369865	353863	156512	132498	509022	88694.4	525479	516631	641452	221240	320965	380659	463145	243670	401590	351684	527651	528961	408592	1.05575e+06	307270	1.17579e+06	873929
125	sp|P35221|CTNA1_HUMAN	Catenin alpha-1 OS=Homo sapiens GN=CTNNA1 PE=1 SV=1	492277	478280	471028	452141	549330	474215	586898	397778	443588	621292	659421	337321	507974	436040	683185	387388	392531	334603	584208	412004	167511	398096	190103	340597	475084	346597	223785	256043	410943	160414	607281	274541	347371	338691	499254	384888	399851	447921	378069	298459	358379	351650	234025	405125	180158	502716	427808
126	sp|P00558|PGK1_HUMAN	Phosphoglycerate kinase 1 OS=Homo sapiens GN=PGK1 PE=1 SV=3	3.27954e+06	5.17933e+06	4.53217e+06	5.0182e+06	4.46712e+06	5.19789e+06	5.65588e+06	4.93772e+06	6.16961e+06	5.30813e+06	4.2339e+06	4.31185e+06	4.25085e+06	4.77134e+06	3.735e+06	4.27405e+06	5.46968e+06	4.07169e+06	3.50573e+06	4.67884e+06	6.62054e+06	4.43482e+06	5.38222e+06	5.11703e+06	5.20214e+06	5.96229e+06	3.60118e+06	3.70958e+06	3.95443e+06	3.05418e+06	5.38156e+06	4.5254e+06	6.96825e+06	3.60857e+06	2.89001e+06	3.71448e+06	4.8934e+06	6.94979e+06	5.3533e+06	6.83874e+06	3.02584e+06	3.91706e+06	2.96527e+06	2.93722e+06	2.40247e+06	2.16942e+06	2.88207e+06
127	sp|P20810|ICAL_HUMAN	Calpastatin OS=Homo sapiens GN=CAST PE=1 SV=4	993027	789158	473384	655743	820736	520314	564277	737248	1.26281e+06	375193	764552	459829	921554	398979	1.15174e+06	618976	820143	400761	745374	665083	301335	1.05186e+06	423755	487639	445330	794269	460556	951166	625509	582043	1.3743e+06	745610	1.16595e+06	1.00172e+06	1.70093e+06	1.0697e+06	1.05548e+06	1.1888e+06	457090	461173	604621	570474	529415	430473	268945	1.15345e+06	517781
128	sp|P49368|TCPG_HUMAN	T-complex protein 1 subunit gamma OS=Homo sapiens GN=CCT3 PE=1 SV=4	866906	1.08766e+06	1.18148e+06	1.09486e+06	1.1657e+06	1.32228e+06	1.26969e+06	817481	992683	977450	943894	944998	1.3773e+06	941394	992084	522353	1.17118e+06	954620	1.43269e+06	1.1432e+06	616926	1.29746e+06	548550	1.05795e+06	1.71289e+06	1.1473e+06	521667	354783	849229	335711	923522	848853	658968	1.48011e+06	854699	1.40407e+06	1.12525e+06	1.31261e+06	1.03368e+06	1.35586e+06	791131	823301	483115	764943	437028	441601	774930
129	sp|P43490|NAMPT_HUMAN	Nicotinamide phosphoribosyltransferase OS=Homo sapiens GN=NAMPT PE=1 SV=1	951460	2.25704e+06	1.7575e+06	1.39171e+06	965655	1.8014e+06	1.59791e+06	1.59877e+06	1.58465e+06	1.40749e+06	1.48969e+06	1.55711e+06	1.66851e+06	1.25369e+06	1.02926e+06	1.64643e+06	1.61171e+06	1.05813e+06	1.26492e+06	1.869e+06	2.78153e+06	1.36337e+06	1.9235e+06	1.25181e+06	2.20914e+06	1.5095e+06	1.09935e+06	1.57795e+06	1.6872e+06	1.36942e+06	1.4773e+06	1.46086e+06	1.38609e+06	2.30334e+06	1.31645e+06	1.28816e+06	1.65755e+06	1.52553e+06	1.76639e+06	1.9804e+06	586167	745025	767124	860946	918475	355951	537730
130	sp|P22626|ROA2_HUMAN	Heterogeneous nuclear ribonucleoproteins A2/B1 OS=Homo sapiens GN=HNRNPA2B1 PE=1 SV=2	1.76091e+06	1.23464e+06	1.53837e+06	1.0115e+06	1.9316e+06	1.64475e+06	1.04878e+06	1.64902e+06	1.50299e+06	1.55191e+06	1.32185e+06	1.46461e+06	1.56963e+06	2.19051e+06	1.41829e+06	899183	1.95671e+06	1.63043e+06	1763565	1.7224e+06	860914	1.46075e+06	1.17567e+06	2.05367e+06	2.32774e+06	1.79365e+06	673992	691999	1.24275e+06	360920	1.9951e+06	920427	1.0009e+06	1.78331e+06	1.2845e+06	1.91453e+06	1.29033e+06	2.51299e+06	1.46744e+06	1.67801e+06	986436	849279	336221	1.08425e+06	348584	570372	455251
131	sp|O00410|IPO5_HUMAN	Importin-5 OS=Homo sapiens GN=IPO5 PE=1 SV=4	353793	327190	509188	287606	374451	478669	575603	497286	399840	600238	546389	328128	414875	479406	330398	358624	600240	487014	400868	522220	333003	400682	358657	477502	738454	506517	218270	301549	430241	231119	630392	275654	357603	362386	229039	406547	426459	478400	504688	704698	305321	309137	291937	261926	255889	145306	203476
132	sp|P06744|G6PI_HUMAN	Glucose-6-phosphate isomerase OS=Homo sapiens GN=GPI PE=1 SV=4	1.53117e+06	2.29011e+06	2.41262e+06	1.82557e+06	2.01743e+06	2.57511e+06	2.09521e+06	2.29557e+06	2.572e+06	1.56291e+06	2.2114e+06	2.18763e+06	2.04605e+06	2.4508e+06	2.05411e+06	2.12286e+06	2.15985e+06	1.63133e+06	1.47807e+06	2.10317e+06	2.04138e+06	1.85484e+06	2.91398e+06	2.16952e+06	2.62269e+06	2.51834e+06	2.04435e+06	1.58146e+06	2.16428e+06	1.33653e+06	1.7512e+06	2.09353e+06	1.43934e+06	1.89215e+06	1.30861e+06	2.77276e+06	2.18734e+06	1.88835e+06	2.70673e+06	3.36712e+06	1.65344e+06	2.15953e+06	1.62699e+06	1.73842e+06	949201	405980	1.14725e+06
133	sp|Q96AC1|FERM2_HUMAN	Fermitin family homolog 2 OS=Homo sapiens GN=FERMT2 PE=1 SV=1	517404	438813	194480	398967	350243	263711	337057	949465	534458	358901	343017	234192	364985	596943	200115	205492	256747	619385	475712	415179	289633	350883	387066	570976	342681	183866	1.70321e+06	897052	402769	905183	153772	273949	150682	208382	409856	289054	281667	96970.3	386683	179933	474362	1.17056e+06	2.17063e+06	466977	1.83708e+06	241488	327253
134	sp|P0DMV9|HS71B_HUMAN	Heat shock 70 kDa protein 1B OS=Homo sapiens GN=HSPA1B PE=1 SV=1	3.0796e+06	3.33235e+06	2.46248e+06	3.43716e+06	2.5937e+06	2.99325e+06	3.15022e+06	3.05115e+06	2.16657e+06	2.83578e+06	1.90402e+06	2.39124e+06	4.10594e+06	3.34601e+06	2.86753e+06	2.99389e+06	1.68006e+06	2.16846e+06	2.52899e+06	3.42184e+06	1.87888e+06	2.06973e+06	2.60612e+06	3.59594e+06	4.25535e+06	1.76802e+06	4.07348e+06	1.44069e+06	3.14787e+06	2.55472e+06	2.02699e+06	2.49358e+06	3.39171e+06	2.47503e+06	1.57701e+06	1.99776e+06	2.60091e+06	2.37198e+06	2.91289e+06	2.77633e+06	2.43555e+06	3.76056e+06	4.05161e+06	2.58892e+06	3.24498e+06	1.80592e+06	3.86106e+06
135	sp|P00450|CERU_HUMAN	Ceruloplasmin OS=Homo sapiens GN=CP PE=1 SV=1	291639	555384	605802	633781	144800	292896	253704	244405	227938	377171	331420	1.10751e+06	433988	644428	438859	887452	309598	377546	259511	351967	2.28336e+06	546426	1.62125e+06	545370	457612	442480	835334	529624	448928	878449	230890	808622	371488	412896	163775	261383	316241	219184	453332	293257	1.15887e+06	866325	1.27169e+06	1.3093e+06	1.43023e+06	503539	1.08981e+06
136	sp|P98160|PGBM_HUMAN	Basement membrane-specific heparan sulfate proteoglycan core protein OS=Homo sapiens GN=HSPG2 PE=1 SV=4	216081	326486	208912	187084	187551	317231	320093	265719	200325	448423	219787	122238	155672	161974	126165	141464	173574	188460	255603	151045	101007	201384	373405	156309	152651	86500.6	137298	123666	142426	169422	118213	95111.4	189231	235082	139737	102485	92575.6	153227	130652	119463	138117	176726	101902	161261	184787	127723	100987
137	sp|P00338|LDHA_HUMAN	L-lactate dehydrogenase A chain OS=Homo sapiens GN=LDHA PE=1 SV=2	2.76194e+06	3.76036e+06	3.50217e+06	2.86078e+06	2.57805e+06	3.94539e+06	4.14299e+06	3.43948e+06	4.7649e+06	3.7576e+06	3.12998e+06	3.27891e+06	3.58225e+06	5.38644e+06	2.67833e+06	3.97334e+06	3.60793e+06	2.41617e+06	3.55033e+06	3.23369e+06	4.65814e+06	3.49037e+06	4.87508e+06	3.66959e+06	4.52583e+06	1.89548e+06	4.16339e+06	3.38509e+06	3.36406e+06	3.3983e+06	2.65118e+06	2.32133e+06	2.79077e+06	3.72758e+06	1.98961e+06	4.40417e+06	3.39825e+06	3.1126e+06	3.54971e+06	6.00273e+06	2.26231e+06	2.17574e+06	2.01398e+06	1.86878e+06	1.74625e+06	906118	1.57555e+06
138	sp|P02679|FIBG_HUMAN	Fibrinogen gamma chain OS=Homo sapiens GN=FGG PE=1 SV=3	779247	2.13958e+06	3.04107e+06	1.35689e+06	309683	1.2468e+06	967685	1.02113e+06	1.88914e+06	1.02343e+06	1.21448e+06	2.85978e+06	876952	837698	1.40094e+06	4.96209e+06	1.72016e+06	1.06816e+06	493080	1.04345e+06	4.14655e+06	2.15401e+06	5.02355e+06	2.22373e+06	1.28364e+06	1.5452e+06	1.43851e+06	1.18951e+06	3.12258e+06	1.07035e+06	827913	1.43209e+06	1.0745e+06	1.39331e+06	1.03506e+06	533531	806659	458285	974406	765838	2.05431e+06	920636	3.27955e+06	3.41058e+06	5.21167e+06	665351	2.19768e+06
139	sp|Q01518|CAP1_HUMAN	Adenylyl cyclase-associated protein 1 OS=Homo sapiens GN=CAP1 PE=1 SV=5	2.00709e+06	2.70056e+06	2.69138e+06	2.51786e+06	2.30419e+06	2.90791e+06	2.74781e+06	2.54593e+06	2.4829e+06	3.11882e+06	2.21708e+06	2.95041e+06	2.35438e+06	2.06797e+06	2.44846e+06	2.05048e+06	2.26241e+06	2.65298e+06	2.53356e+06	3.06171e+06	2.80421e+06	2.40965e+06	2.86679e+06	2.48046e+06	2.47409e+06	1.64332e+06	2.16944e+06	1.84093e+06	2.36178e+06	1.68998e+06	1.84257e+06	2.40728e+06	2.20269e+06	2.63848e+06	2.11736e+06	2.23187e+06	2.38199e+06	1.72746e+06	2.6664e+06	2.31495e+06	2.31096e+06	2.22628e+06	1.19895e+06	1.86362e+06	1.50693e+06	1.57868e+06	2.27042e+06
140	sp|Q7Z6Z7|HUWE1_HUMAN	E3 ubiquitin-protein ligase HUWE1 OS=Homo sapiens GN=HUWE1 PE=1 SV=3	177653	199708	178768	172338	204773	195453	231023	197953	183210	184476	159626	160383	241673	241162	185512	189098	267893	212437	196387	216997	154425	196029	213440	250577	284624	296763	98573.1	114450	223354	70571	391597	192152	226349	188649	160851	139293	275175	369314	226000	335199	204880	154414	90462.1	162478	182775	90604.4	179942
141	sp|P28838|AMPL_HUMAN	Cytosol aminopeptidase OS=Homo sapiens GN=LAP3 PE=1 SV=3	626749	765105	1.22003e+06	894125	866218	930822	1.15842e+06	918060	666090	1.08575e+06	624094	1.08255e+06	674508	948305	621498	533827	1.03734e+06	1.38015e+06	753191	1.02389e+06	2.0413e+06	536463	435696	1.1032e+06	502834	653679	846853	904569	802698	703920	811729	1.22254e+06	689847	2.51942e+06	388798	826701	929858	1.14288e+06	1.07791e+06	796456	549051	655785	235937	586854	302719	197114	487228
142	sp|P21399|ACOC_HUMAN	Cytoplasmic aconitate hydratase OS=Homo sapiens GN=ACO1 PE=1 SV=3	505199	744820	568719	590129	672668	596430	651957	653611	486919	831415	710038	643423	683655	566714	591806	205630	354071	500224	309517	701999	616708	483249	542547	601250	599472	862968	593003	368688	712013	328969	422382	741555	280438	260480	233527	381947	489492	339126	712833	519091	440969	727053	595793	558970	469092	234113	585008
143	sp|Q01995|TAGL_HUMAN	Transgelin OS=Homo sapiens GN=TAGLN PE=1 SV=4	1.43599e+07	4.70729e+06	2.35922e+06	2.65115e+06	7.19848e+06	1.54659e+06	4.15221e+06	2.73194e+07	5.57117e+06	2.67597e+06	6.60891e+06	2.23984e+06	2.88848e+06	1.98637e+07	3.20801e+06	424164	2.17337e+06	3.82562e+06	1.9436e+06	2.13335e+06	2.18983e+06	4.21858e+06	2.60696e+06	1.13381e+07	1.37495e+06	768822	5.36423e+07	4.20099e+07	5.63706e+06	5.22879e+07	1.89298e+06	1.76687e+06	1.60004e+06	445874	1.52904e+06	877077	1.56777e+06	1.38197e+06	6.16861e+06	1.19188e+06	1.77434e+06	2.06061e+07	5.99116e+07	1.76609e+06	2.50944e+07	5.0583e+06	2.60823e+06
144	sp|P00751|CFAB_HUMAN	Complement factor B OS=Homo sapiens GN=CFB PE=1 SV=2	307186	573031	580594	755086	140385	296479	243419	398315	305095	457654	382869	1.2456e+06	385249	811626	339761	676231	570659	514957	225406	423266	2.4518e+06	721892	1.33645e+06	895937	557368	550515	708830	1.12949e+06	563683	972511	278043	687857	1.00308e+06	335202	309756	247198	404576	234114	771149	357216	636321	604243	986981	1.04126e+06	1.45779e+06	568478	895267
145	sp|Q92945|FUBP2_HUMAN	Far upstream element-binding protein 2 OS=Homo sapiens GN=KHSRP PE=1 SV=4	1.41567e+06	1.36593e+06	1.08172e+06	1.04161e+06	1.84645e+06	1.02888e+06	1.23376e+06	1.34114e+06	1.74846e+06	1.02859e+06	1.04672e+06	872144	1.35679e+06	1.47445e+06	1.13469e+06	799086	2.15233e+06	1.28415e+06	2.22052e+06	1.56438e+06	691000	1.52306e+06	1.17877e+06	1.31166e+06	1.80295e+06	1.88917e+06	750067	750479	1.23535e+06	528100	2.84047e+06	1.13334e+06	1.52566e+06	1.90217e+06	1.66382e+06	2.0727e+06	1.74667e+06	4.17238e+06	1.38737e+06	1.44563e+06	861347	747346	426442	624628	330137	1.14173e+06	664655
146	sp|P06733|ENOA_HUMAN	Alpha-enolase OS=Homo sapiens GN=ENO1 PE=1 SV=2	2.06931e+06	2.46628e+06	2.55943e+06	2.79612e+06	3.00367e+06	2.69439e+06	3.63969e+06	2.97148e+06	3.5901e+06	3.1278e+06	2.12456e+06	3.43649e+06	3.07956e+06	4.16251e+06	2.2671e+06	1.65579e+06	2.78573e+06	2.15416e+06	3.67912e+06	2.41426e+06	3.48799e+06	2.1138e+06	3.99922e+06	3.00955e+06	3.39211e+06	1.8184e+06	2.68984e+06	2.34372e+06	1.90397e+06	1.96607e+06	2.30177e+06	2.38696e+06	2.65177e+06	3.01541e+06	1.81395e+06	3.03872e+06	2.9846e+06	2.1512e+06	2.97223e+06	3.30922e+06	2.42662e+06	3.05242e+06	2.3595e+06	2.14064e+06	2.118e+06	1.10254e+06	2.07596e+06
147	sp|P05455|LA_HUMAN	Lupus La protein OS=Homo sapiens GN=SSB PE=1 SV=2	765292	699842	634662	634965	949593	649998	781205	741973	822316	645599	644372	581696	875615	944045	641018	382264	863881	845364	1.21068e+06	837442	428984	644552	496308	779637	1.30736e+06	815172	493996	510776	443962	355608	1.07582e+06	575488	1.07279e+06	651933	781435	664706	800505	1.5743e+06	891522	829050	401534	326656	246380	305162	153894	697978	396217
148	sp|P07384|CAN1_HUMAN	Calpain-1 catalytic subunit OS=Homo sapiens GN=CAPN1 PE=1 SV=1	620762	689852	718550	718658	724158	769203	754228	748700	604786	809322	828225	716750	924170	723722	779877	394531	664849	495376	515491	805094	394139	638140	444701	724104	599407	596587	616083	330244	640897	331014	620556	711283	571399	720122	467919	495142	637257	508902	782184	883181	737572	731822	457305	598879	443783	372618	770008
149	sp|Q9H4A4|AMPB_HUMAN	Aminopeptidase B OS=Homo sapiens GN=RNPEP PE=1 SV=2	748826	761175	710749	850394	833400	856622	1.13077e+06	684484	691101	1.04161e+06	1.23973e+06	940334	1.08742e+06	504325	1.02995e+06	407894	728506	780624	587089	1.06694e+06	874149	430136	586117	726099	1.15923e+06	983873	491859	330495	955490	314923	726277	990345	651537	717805	527193	387247	747793	540835	908536	1.11762e+06	935420	1.27436e+06	584712	753105	566873	437261	995588
150	sp|Q9Y3Z3|SAMH1_HUMAN	Deoxynucleoside triphosphate triphosphohydrolase SAMHD1 OS=Homo sapiens GN=SAMHD1 PE=1 SV=2	510043	648215	833759	648864	509777	737249	770688	717281	387059	665309	489336	943074	483170	572843	537944	291943	875851	1.0306e+06	604576	841003	741951	405913	301565	760864	436887	460563	458484	291584	717955	371539	428674	844741	203755	830518	246049	534375	571669	715674	1.04381e+06	389972	597135	467654	312408	467855	273541	346857	711741
151	sp|P11940|PABP1_HUMAN	Polyadenylate-binding protein 1 OS=Homo sapiens GN=PABPC1 PE=1 SV=2	955796	1.24264e+06	1.22045e+06	964064	1.07148e+06	1.22841e+06	1.21159e+06	897596	1.30901e+06	1.15006e+06	1.04304e+06	1.01968e+06	1.31538e+06	1.32291e+06	929408	798903	1.59432e+06	1.07249e+06	1.56482e+06	1.27852e+06	635577	1.43394e+06	921486	1.1691e+06	1.4763e+06	1.34398e+06	512237	456421	1.11816e+06	406840	1.25696e+06	935433	780379	1.43373e+06	979677	1.60017e+06	1.31978e+06	1.36557e+06	1.23108e+06	1.53535e+06	635345	695351	359650	699593	269419	461811	635263
152	sp|Q02952|AKA12_HUMAN	A-kinase anchor protein 12 OS=Homo sapiens GN=AKAP12 PE=1 SV=4	374156	398469	81247.3	150544	250304	104952	140382	519618	314684	131515	178504	147795	141315	383299	199679	143896	166333	144962	103512	127788	130073	188488	218684	378959	39834.5	56508.4	864582	486744	302168	711461	241175	168551	95380.5	139310	264653	98879.1	105096	136242	171763	90296.7	205101	252530	779330	189820	235286	317173	196684
153	sp|P19367|HXK1_HUMAN	Hexokinase-1 OS=Homo sapiens GN=HK1 PE=1 SV=3	662503	896398	696761	689001	644042	806736	818151	662052	592021	789864	809031	483464	371291	476813	535088	362144	540446	698282	746997	635338	303227	285005	396479	460772	378629	247345	412276	227782	491178	222802	284366	507962	751587	277062	161933	221527	322489	215023	417015	361375	315438	425533	653678	984054	1.04404e+06	310246	641046
154	sp|P22102|PUR2_HUMAN	Trifunctional purine biosynthetic protein adenosine-3 OS=Homo sapiens GN=GART PE=1 SV=1	466081	511576	506715	461899	522953	625802	584062	447378	476721	438588	417731	334435	561373	503336	441885	282507	677481	440980	841554	533934	383814	736630	593018	486031	1.04604e+06	459737	341131	366409	707694	161664	744192	597755	348712	648819	332057	769630	692600	688171	721493	749921	569271	411872	371178	384274	221598	395239	366735
155	sp|P35606|COPB2_HUMAN	Coatomer subunit beta' OS=Homo sapiens GN=COPB2 PE=1 SV=2	693605	664129	858929	892944	619894	1.03177e+06	907512	601516	547000	826400	1.06048e+06	1.01095e+06	1.10627e+06	760304	726040	443112	859246	793083	603613	1.19555e+06	428252	1.0025e+06	818671	939073	793246	1.01881e+06	483466	358526	1.07781e+06	295837	777821	960515	251332	862389	466342	827427	916531	441352	1.12573e+06	952218	946655	1.03994e+06	318116	815504	353268	550861	1.19745e+06
156	sp|P04406|G3P_HUMAN	Glyceraldehyde-3-phosphate dehydrogenase OS=Homo sapiens GN=GAPDH PE=1 SV=3	3.93184e+06	5.08713e+06	6.66238e+06	4.25757e+06	5.34882e+06	6.35832e+06	6.08843e+06	5.80341e+06	6.90282e+06	6.97109e+06	5.90582e+06	5.19402e+06	5.61249e+06	5.78465e+06	4.17956e+06	3.44879e+06	5.37417e+06	3.85449e+06	6.10656e+06	5.15057e+06	4.7548e+06	5.58942e+06	8.67873e+06	6.31037e+06	3.35569e+06	5.82534e+06	5.68346e+06	4.56237e+06	6.72721e+06	4.11005e+06	3.17268e+06	5.85371e+06	6.48952e+06	5.3097e+06	3.25995e+06	5.56274e+06	5.59618e+06	4.36924e+06	6.77326e+06	6.62678e+06	4.54119e+06	3.84736e+06	4.41812e+06	2.58228e+06	3.42013e+06	1.31227e+06	3.59705e+06
157	sp|Q13263|TIF1B_HUMAN	Transcription intermediary factor 1-beta OS=Homo sapiens GN=TRIM28 PE=1 SV=5	741348	617139	875602	555216	690209	808169	479031	451614	532726	461459	605021	590235	693777	715959	419961	525984	770476	955171	964958	729910	370866	470287	757579	804190	827963	941938	367974	221266	539596	336466	880712	509275	410120	785141	334696	1.22771e+06	616112	1.59042e+06	843485	968358	421696	349164	246757	411175	173954	596099	493920
158	sp|Q12906|ILF3_HUMAN	Interleukin enhancer-binding factor 3 OS=Homo sapiens GN=ILF3 PE=1 SV=3	1.91949e+06	1.64205e+06	1.44224e+06	1.42285e+06	1.74319e+06	1.70897e+06	1.9642e+06	1.3575e+06	1.48205e+06	1.28506e+06	1.6653e+06	1.52584e+06	1.43477e+06	1.97902e+06	1.17008e+06	2.06705e+06	2.12813e+06	1.4321e+06	2.12773e+06	1.81317e+06	628923	1.07971e+06	1.65486e+06	2.01721e+06	1.68745e+06	1.44788e+06	761610	1.51421e+06	1.85403e+06	416069	1.75516e+06	1.17037e+06	1.26706e+06	1.54157e+06	973461	1.85641e+06	1.71526e+06	2.51214e+06	1.64447e+06	1.10084e+06	997482	955765	412654	1.25455e+06	497337	876623	947565
159	sp|Q16555|DPYL2_HUMAN	Dihydropyrimidinase-related protein 2 OS=Homo sapiens GN=DPYSL2 PE=1 SV=1	786579	976140	613165	766216	1.00972e+06	955801	901426	2.0475e+06	856711	873362	784096	1.03875e+06	801015	912940	695566	532027	651773	904435	382713	826552	1.10262e+06	785226	750114	1.16214e+06	633970	678303	1.60432e+06	604392	822160	916375	600405	813041	1.07576e+06	522370	312339	443958	505868	741136	1.3152e+06	786921	1.0395e+06	1.37853e+06	1.32274e+06	833578	1.35698e+06	478177	1.29258e+06
160	sp|O60506|HNRPQ_HUMAN	Heterogeneous nuclear ribonucleoprotein Q OS=Homo sapiens GN=SYNCRIP PE=1 SV=2	410992	543853	510040	332165	409584	545322	617391	365917	660875	524356	272114	357405	601802	605938	295426	408777	505409	448987	626154	650352	285298	571063	309664	511312	826647	334118	231748	166025	430953	169838	599599	275752	294418	490656	335304	491429	409960	658503	563764	380475	273441	153597	79667.4	233671	132920	174943	205229
161	sp|P41250|SYG_HUMAN	Glycine--tRNA ligase OS=Homo sapiens GN=GARS PE=1 SV=3	398953	774488	788097	540466	454578	916485	726842	518377	378561	922664	533815	522354	625352	421395	560674	407026	599309	511900	595620	623542	483797	764782	797161	687901	650102	558943	321200	305374	705254	180620	636985	520416	499779	541167	306321	831247	607853	449551	745492	1.14329e+06	453664	426812	180604	332373	184859	193881	305353
162	sp|O94979|SC31A_HUMAN	Protein transport protein Sec31A OS=Homo sapiens GN=SEC31A PE=1 SV=3	432220	491813	361968	520662	451264	512019	522849	428009	544623	438983	656461	495934	504198	434012	500797	451131	498980	505148	527814	638546	337107	501258	490992	576717	400804	637742	283124	270668	632197	217499	449772	558139	250501	317497	448948	490621	534435	362419	620237	593785	551749	614324	182682	508508	265362	349779	690603
163	sp|P19338|NUCL_HUMAN	Nucleolin OS=Homo sapiens GN=NCL PE=1 SV=3	3.20256e+06	3.14706e+06	3.16069e+06	2.39476e+06	3.53663e+06	3.08394e+06	3.50191e+06	2.94655e+06	3.84205e+06	2.18275e+06	2.69209e+06	2.35656e+06	3.17774e+06	3.7355e+06	2.35691e+06	2.77495e+06	4.54212e+06	2.79653e+06	6.81246e+06	3.47316e+06	1.22434e+06	3.50808e+06	2.35065e+06	3.32444e+06	6.9675e+06	3.10453e+06	1.51183e+06	1.54335e+06	3.29826e+06	767510	5.71739e+06	2.18382e+06	3.62301e+06	3.27777e+06	2.74126e+06	3.99577e+06	3.84667e+06	6.25751e+06	3.61503e+06	3.05455e+06	1.65e+06	1.47436e+06	758529	1.41132e+06	618096	2.43452e+06	1.80064e+06
164	sp|P63010|AP2B1_HUMAN	AP-2 complex subunit beta OS=Homo sapiens GN=AP2B1 PE=1 SV=1	227233	253483	218224	198803	205781	251644	272727	193222	227185	224780	297238	269252	224165	195202	173876	147165	216886	168964	164050	291449	126768	141233	169235	268911	149097	202029	175249	87598.5	191884	116629	154588	234515	127270	165714	77583	198394	213170	122402	244162	234318	272695	208438	128279	246673	153372	123503	272021
165	sp|P02647|APOA1_HUMAN	Apolipoprotein A-I OS=Homo sapiens GN=APOA1 PE=1 SV=1	7.07616e+06	5.55426e+06	6.85769e+06	6.43517e+06	1.49693e+06	1.46986e+06	1.43287e+06	2.16945e+06	2.04921e+06	2.18636e+06	2.49052e+06	8.9691e+06	2.99109e+06	4.80842e+06	4.30628e+06	1.16677e+07	3.77702e+06	2.46493e+06	2.24049e+06	2.91654e+06	2.18906e+07	9.14575e+06	9.86595e+06	3.98019e+06	4.16069e+06	8.18514e+06	1.14919e+07	1.23996e+07	9.40383e+06	1.98387e+07	3.82985e+06	7.79686e+06	6.9643e+06	9.90285e+06	6.58806e+06	2.34382e+06	2.58567e+06	3.49491e+06	4.34721e+06	3.1769e+06	1.48454e+07	7.29614e+06	8.43772e+06	1.16625e+07	1.91152e+07	1.23324e+07	9.15396e+06
166	sp|Q96KP4|CNDP2_HUMAN	Cytosolic non-specific dipeptidase OS=Homo sapiens GN=CNDP2 PE=1 SV=2	789913	1.1024e+06	838065	1.1946e+06	1.8353e+06	1.26883e+06	1.11326e+06	847477	1.07481e+06	749002	889059	1.41431e+06	1.46898e+06	760155	1.31109e+06	348474	837970	1.0719e+06	2.12746e+06	1.43998e+06	1.56606e+06	612460	557720	903996	604428	966580	750970	537363	1.22165e+06	445552	722561	1.23113e+06	1.82099e+06	1.89035e+06	793218	1.37225e+06	948239	908235	1.2031e+06	1.27429e+06	906214	888724	300491	997838	253010	299746	785872
167	sp|P50991|TCPD_HUMAN	T-complex protein 1 subunit delta OS=Homo sapiens GN=CCT4 PE=1 SV=4	1.20452e+06	1.31576e+06	1.64483e+06	1.76818e+06	1.58285e+06	1.72437e+06	1.60156e+06	1.05609e+06	1.25425e+06	1.26872e+06	1.54075e+06	1.49139e+06	1.71478e+06	1.19311e+06	1.5082e+06	867064	1.31948e+06	1.22054e+06	1.73043e+06	1.32486e+06	779160	1.39861e+06	817519	1.3742e+06	2.12045e+06	1.33045e+06	738559	421308	1.52631e+06	434834	1.10208e+06	1.7699e+06	801197	1.66794e+06	1.05938e+06	1.66523e+06	1.45994e+06	1.53679e+06	1.47328e+06	1.54362e+06	1.16304e+06	1.19946e+06	590872	1.49435e+06	433820	419213	880267
168	sp|P09960|LKHA4_HUMAN	Leukotriene A-4 hydrolase OS=Homo sapiens GN=LTA4H PE=1 SV=2	460814	600184	575259	637622	652226	612057	778329	648302	578021	691753	688370	913637	586669	831121	572987	954330	445850	507355	665045	596564	1.06019e+06	431119	736192	595326	552710	668745	417472	397567	654889	312712	278050	878253	620492	534806	372052	520021	674862	453385	951202	652954	617911	770722	497219	650132	379334	363774	635081
169	sp|Q13200|PSMD2_HUMAN	26S proteasome non-ATPase regulatory subunit 2 OS=Homo sapiens GN=PSMD2 PE=1 SV=3	361135	564391	563994	470494	448744	607119	523205	457149	377443	478379	433547	501521	666227	506912	446213	498441	505027	523781	560020	556943	417225	581984	549866	553627	556839	573657	313758	303255	633990	200693	519472	454757	360653	563147	328943	538863	486013	390544	558626	768401	314854	388155	242314	384929	356372	198432	450881
170	sp|P05164|PERM_HUMAN	Myeloperoxidase OS=Homo sapiens GN=MPO PE=1 SV=1	107623	1.24436e+06	691333	289039	137278	460429	1.79802e+06	169269	1.3931e+06	1.18818e+06	198034	1.45581e+06	380622	582132	113787	2.3946e+06	947179	1.36967e+06	695652	1.31626e+06	1.16535e+06	1.00108e+06	1.80274e+06	473294	1.21473e+06	702967	172143	682228	481468	327747	435278	226151	1.44638e+06	3.29235e+06	843051	238832	1.49193e+06	878170	1.2101e+06	1.65257e+06	263040	67611.3	254858	116958	401593	176159	73453.2
171	sp|Q9P2J5|SYLC_HUMAN	Leucine--tRNA ligase, cytoplasmic OS=Homo sapiens GN=LARS PE=1 SV=2	261441	479264	536610	416408	431353	469790	441340	325222	355710	495577	560093	568648	636678	357148	391863	238556	290878	307677	421775	448181	184081	472976	385111	624490	623823	980526	213240	215396	487138	107166	752429	467309	279432	372980	356493	383821	620834	476513	715132	889934	334388	433531	83201.4	415802	171132	148365	471566
172	sp|P00352|AL1A1_HUMAN	Retinal dehydrogenase 1 OS=Homo sapiens GN=ALDH1A1 PE=1 SV=2	347996	237773	262604	404894	897287	151453	181946	585533	526735	158615	1.26846e+06	377651	216663	465517	434835	77812.2	206289	534537	710962	290903	346418	217734	683370	402556	189701	114220	866699	287581	220707	406216	465480	563938	198968	232442	89222.1	263060	211555	124185	312581	415745	621659	905716	1.03595e+06	566750	686599	182313	587427
173	sp|Q9UHD8|SEPT9_HUMAN	Septin-9 OS=Homo sapiens GN=SEPT9 PE=1 SV=2	636301	857556	700320	643068	656899	784122	767221	871808	684701	899666	703186	875201	714315	718112	604675	439520	778658	669097	643269	828938	395006	683968	515176	861618	852832	858360	714715	444663	783484	484067	753932	758047	721370	659592	482953	626652	666195	585951	804157	811049	549932	612436	586432	536786	645197	360583	637342
174	sp|P01857|IGHG1_HUMAN	Ig gamma-1 chain C region OS=Homo sapiens GN=IGHG1 PE=1 SV=1	1.24987e+06	1.5995e+06	2.17243e+06	2.69021e+06	507201	1.0283e+06	1.37064e+06	1.27405e+06	1.11493e+06	3.49037e+06	831754	2.90565e+06	1.13313e+06	3.00304e+06	859807	478878	1.85702e+06	3.28394e+06	900002	1.80709e+06	1.33011e+07	2.07074e+06	3.10276e+06	2.55129e+06	1.35179e+06	2.53498e+06	3.02221e+06	2.66945e+06	742264	6.58637e+06	1.15174e+06	3.33165e+06	3.01166e+06	1.18077e+06	887442	1.1322e+06	1.77099e+06	1.15038e+06	2.41768e+06	1.42485e+06	3.21259e+06	2.47411e+06	2.4846e+06	3.99879e+06	2.89728e+06	1.78551e+06	1.53488e+06
175	sp|Q99460|PSMD1_HUMAN	26S proteasome non-ATPase regulatory subunit 1 OS=Homo sapiens GN=PSMD1 PE=1 SV=2	283988	421701	513657	466090	474852	562239	457168	381910	275177	433412	435349	437590	543713	411964	380687	369530	478711	361239	557815	501896	338593	479569	490416	472222	632149	475469	278058	196058	434878	148306	562204	450936	308663	535761	292677	475856	478537	321282	437391	683678	384600	403203	195600	391311	215193	259840	419453
176	sp|Q13428|TCOF_HUMAN	Treacle protein OS=Homo sapiens GN=TCOF1 PE=1 SV=3	372033	376042	429254	288822	530146	295071	302469	450629	508858	352289	279002	178209	466517	296431	324644	391192	449218	316384	742505	400332	94071.4	582271	299301	341888	783075	932348	180197	344003	397548	130570	1.1275e+06	235028	776887	566004	441067	665873	455018	581155	313575	299000	118785	97492.5	126234	123449	68218.1	197268	107695
177	sp|O14980|XPO1_HUMAN	Exportin-1 OS=Homo sapiens GN=XPO1 PE=1 SV=1	271927	281251	310131	297849	261643	250853	286355	234913	221984	333518	248998	299396	319059	410117	211232	438815	355529	308831	254037	312875	266593	298225	244004	339623	367670	347896	216612	213015	259202	49389	270870	281369	201515	206128	202609	222010	218049	261491	352391	484592	125902	190377	177890	80806.7	79896.6	131715	114113
178	sp|P36871|PGM1_HUMAN	Phosphoglucomutase-1 OS=Homo sapiens GN=PGM1 PE=1 SV=3	530978	487789	408270	724500	559476	575659	525158	673335	566470	548735	741141	620951	448724	595285	861746	340487	432050	445023	298122	619391	619616	394663	450694	650167	546076	357289	770572	491511	755262	800087	346533	736638	269191	266702	591921	365169	667422	420951	739970	382765	841479	1.09264e+06	757473	799042	754962	378443	986637
179	sp|O75874|IDHC_HUMAN	Isocitrate dehydrogenase [NADP] cytoplasmic OS=Homo sapiens GN=IDH1 PE=1 SV=2	1.53858e+06	1.87284e+06	1.66616e+06	1.94016e+06	2.25569e+06	2.4505e+06	1.85157e+06	1.71009e+06	1.32179e+06	1.43603e+06	2.34706e+06	1.72262e+06	2.31896e+06	2.55474e+06	2.75146e+06	961955	1.58255e+06	1.33907e+06	2.12839e+06	1.89056e+06	1.78409e+06	1.566e+06	799686	1.69488e+06	1.9747e+06	2.01219e+06	1.19394e+06	986261	1.85766e+06	743845	1.58689e+06	2.14569e+06	1.39107e+06	1.47921e+06	2.21098e+06	2.7069e+06	2.07449e+06	1.89517e+06	2.24072e+06	3.0509e+06	1.34079e+06	2.49419e+06	889204	2.08243e+06	739633	1.4213e+06	1.94432e+06
180	sp|Q6P2Q9|PRP8_HUMAN	Pre-mRNA-processing-splicing factor 8 OS=Homo sapiens GN=PRPF8 PE=1 SV=2	200878	231284	356008	323843	200717	398872	247759	163088	193245	352527	261225	320406	315629	204705	192173	281582	303007	255935	355044	267849	239626	230184	208874	289543	320973	244753	107573	420559	343308	167907	391312	243064	122284	265118	242316	226565	229473	190055	228570	196635	216820	225946	79625.2	186783	167205	360585	199819
181	sp|P04040|CATA_HUMAN	Catalase OS=Homo sapiens GN=CAT PE=1 SV=3	568956	1.03242e+06	1.35741e+06	844958	1.19436e+06	1.05003e+06	1.16239e+06	1.042e+06	774615	1.22765e+06	1.03648e+06	1.26125e+06	380283	481065	790661	4.2984e+06	917818	1.16061e+06	805873	949146	1.07957e+06	957387	932875	1.08087e+06	934913	550747	664033	1.4846e+06	2.65263e+06	686862	900214	1.54898e+06	637887	949382	743363	460544	841928	527431	1.3833e+06	663511	895794	1.19457e+06	741402	1.4269e+06	712661	968437	1.75456e+06
182	sp|Q96QK1|VPS35_HUMAN	Vacuolar protein sorting-associated protein 35 OS=Homo sapiens GN=VPS35 PE=1 SV=2	1.23638e+06	1.15948e+06	1.13037e+06	1.08425e+06	1.11417e+06	1.30341e+06	1.37151e+06	1.07042e+06	965546	1.18856e+06	1.29481e+06	1.06113e+06	1.06829e+06	1.08037e+06	1.27887e+06	657858	1.08817e+06	1.01995e+06	1.13569e+06	1.25794e+06	835638	978673	815378	1.12483e+06	1.33337e+06	1.19705e+06	907797	546865	1.19056e+06	576521	1.1494e+06	1.11646e+06	934577	950177	752677	1.06022e+06	1.13279e+06	795927	1.15629e+06	1.0676e+06	994143	1.04091e+06	595082	1.01289e+06	632924	727568	1.03835e+06
183	sp|P50570|DYN2_HUMAN	Dynamin-2 OS=Homo sapiens GN=DNM2 PE=1 SV=2	458920	561478	605483	540465	527262	715632	620958	476188	472989	393296	696339	637505	536513	440533	606785	274907	540204	348479	483744	725184	364461	465514	504314	581645	599223	555164	316112	225602	533319	178124	445234	633235	342007	512924	431395	426013	564666	411068	573508	623767	521187	641414	267674	471886	221168	332196	614125
184	sp|O15061|SYNEM_HUMAN	Synemin OS=Homo sapiens GN=SYNM PE=1 SV=2	528172	302971	142063	198450	266148	129143	94118.9	490881	135079	124392	163082	74690.9	111172	520459	149969	134647	59237.8	221935	211391	115397	111455	94564.2	134185	387415	101161	64043.1	1.82573e+06	293135	202206	1.59698e+06	80193.6	56912.9	58167	99144	143967	167390	241605	51031.1	173647	60662.4	95331.3	240737	1.48171e+06	84912.4	2.06351e+06	105725	158851
185	sp|P52272|HNRPM_HUMAN	Heterogeneous nuclear ribonucleoprotein M OS=Homo sapiens GN=HNRNPM PE=1 SV=3	761081	692305	1.01846e+06	796875	509044	1.00186e+06	602902	367165	429462	581081	512146	838444	1.2444e+06	1.34381e+06	367897	488892	1.25121e+06	902888	767549	960370	164612	930206	807799	1.13925e+06	1.45691e+06	1.33555e+06	426056	222642	608151	385320	1.48482e+06	557316	372294	1.51488e+06	906420	1.38864e+06	1.13481e+06	1.68285e+06	900812	1.08449e+06	537846	559343	280058	589946	258849	523842	754097
186	sp|P42224|STAT1_HUMAN	Signal transducer and activator of transcription 1-alpha/beta OS=Homo sapiens GN=STAT1 PE=1 SV=2	573870	529361	1.09596e+06	549360	408493	608054	702804	342685	382375	689333	273356	696548	408512	782563	352044	297719	1.21142e+06	2.00862e+06	1.2372e+06	1.06536e+06	962922	490115	407545	748337	756180	499208	580372	418820	581506	699845	460372	878456	163738	1.8128e+06	207321	641852	741159	658104	986068	811618	473229	509463	213922	571875	302175	176152	292783
187	sp|P02774|VTDB_HUMAN	Vitamin D-binding protein OS=Homo sapiens GN=GC PE=1 SV=1	1.6239e+06	1.13048e+06	1.36377e+06	1.60779e+06	466120	533469	669191	1.0739e+06	689471	849815	831159	2.06682e+06	990601	1.65487e+06	1.31081e+06	2.40398e+06	1.30264e+06	918406	546732	855880	4.32848e+06	2.73858e+06	3.54242e+06	1.65913e+06	1.21255e+06	1.74824e+06	2.89184e+06	4.60615e+06	1.25026e+06	4.22007e+06	916442	1.96758e+06	2.4227e+06	1.42546e+06	2.05217e+06	813116	1.23402e+06	1.25745e+06	1.07609e+06	733743	3.02825e+06	1.36873e+06	3.17544e+06	2.33535e+06	2.29021e+06	2.31056e+06	1.53333e+06
188	sp|P41252|SYIC_HUMAN	Isoleucine--tRNA ligase, cytoplasmic OS=Homo sapiens GN=IARS PE=1 SV=2	312910	435646	618622	501253	440307	590095	445505	318270	357665	549085	462504	476560	668948	449845	431588	246296	433470	441633	502621	549035	340142	615499	456592	503133	752891	798285	287721	175859	592470	79791.8	544854	431585	301067	589337	388482	547057	511025	405194	599800	1.00275e+06	284401	310918	63308.3	278883	106995	84048.2	216509
189	sp|P61978|HNRPK_HUMAN	Heterogeneous nuclear ribonucleoprotein K OS=Homo sapiens GN=HNRNPK PE=1 SV=1	5.6304e+06	5.1815e+06	5.10235e+06	4.70375e+06	6.1804e+06	5.24105e+06	5.2783e+06	4.66421e+06	6.61307e+06	6.14426e+06	4.81163e+06	4.58087e+06	6.13951e+06	5.92162e+06	4.77342e+06	2.7354e+06	6.02168e+06	5.56546e+06	7.14647e+06	6.22364e+06	2.36908e+06	6.06551e+06	4.78236e+06	5.69977e+06	7.36981e+06	7.03038e+06	3.25326e+06	2.59381e+06	5.28191e+06	2.06609e+06	8.24445e+06	4.57998e+06	5.54614e+06	7.19056e+06	6.0356e+06	6.85237e+06	5.63522e+06	8.32675e+06	5.46437e+06	5.50509e+06	3.58293e+06	3.33093e+06	1.57899e+06	2.7413e+06	1.23781e+06	4.39737e+06	3.54248e+06
190	sp|P26641|EF1G_HUMAN	Elongation factor 1-gamma OS=Homo sapiens GN=EEF1G PE=1 SV=3	1.61291e+06	2.17799e+06	2.51065e+06	1.78166e+06	1.8214e+06	2.6114e+06	3.04755e+06	1.63098e+06	2.47262e+06	3.26692e+06	2.41179e+06	2.21566e+06	2.56631e+06	2.52603e+06	1.75488e+06	1.90876e+06	2.46607e+06	2.34601e+06	2.52785e+06	2.82887e+06	1.34365e+06	1.7402e+06	2.13873e+06	2.10143e+06	3.23138e+06	2.045e+06	1.12313e+06	751047	2.59444e+06	873430	2.03013e+06	1.68744e+06	1.35513e+06	1.74423e+06	887771	2.17084e+06	1.98144e+06	1.3473e+06	2.58821e+06	3.51026e+06	1.84801e+06	1.48258e+06	554232	1.64713e+06	733315	708130	1.77373e+06
191	sp|P40939|ECHA_HUMAN	Trifunctional enzyme subunit alpha, mitochondrial OS=Homo sapiens GN=HADHA PE=1 SV=2	686026	773558	841301	1.1762e+06	725809	943092	759619	1050056	492208	877449	850167	574371	539229	438019	827070	284727	300766	671463	510346	381036	285554	237981	178873	369408	270432	218192	435019	283747	348151	262314	280040	386384	392421	198110	260227	331372	194609	187664	339029	227341	562472	331596	431477	1.03225e+06	767000	222849	594655
192	sp|P14868|SYDC_HUMAN	Aspartate--tRNA ligase, cytoplasmic OS=Homo sapiens GN=DARS PE=1 SV=2	794260	1.04719e+06	1.22388e+06	1.05e+06	951320	1.25151e+06	1.01495e+06	886475	904486	1.12753e+06	1.01202e+06	998611	1.50452e+06	1.1652e+06	904730	675994	1.195e+06	1.0052e+06	1.08095e+06	1.12104e+06	712386	1.20509e+06	1.15382e+06	1.23505e+06	1.60823e+06	1.59711e+06	689185	548244	1.33394e+06	452652	1.14277e+06	907202	893684	947574	662185	833212	994048	930515	1.30791e+06	1.94452e+06	695949	738081	330645	1.05948e+06	388309	446902	843960
193	sp|Q99832|TCPH_HUMAN	T-complex protein 1 subunit eta OS=Homo sapiens GN=CCT7 PE=1 SV=2	902717	1.07001e+06	1.20805e+06	1.12959e+06	1.1923e+06	1.45194e+06	1.45531e+06	887445	1.01093e+06	1.16323e+06	1.00276e+06	1.06895e+06	1.40155e+06	1.01773e+06	1.04458e+06	802241	1.24523e+06	1.04005e+06	1.55754e+06	1.13113e+06	680861	1.27985e+06	706810	1.22215e+06	1.7961e+06	1.07196e+06	631806	374776	1.23761e+06	409554	1.04985e+06	957634	674379	1.4553e+06	761271	1.29378e+06	1.22872e+06	1.27681e+06	1.25481e+06	1.34572e+06	914828	953596	547129	943478	466885	373848	806224
194	sp|Q9HBL0|TENS1_HUMAN	Tensin-1 OS=Homo sapiens GN=TNS1 PE=1 SV=2	556444	496892	241373	282107	206857	245511	250281	593406	402860	228327	245614	161741	191858	510152	230217	223380	288782	417464	181443	242478	101573	313184	233874	409198	195369	146776	980372	707306	302721	758264	173068	214059	170501	141154	217188	181329	197237	119014	308886	185022	240328	296064	1.02275e+06	283748	967397	268473	295882
195	sp|P47897|SYQ_HUMAN	Glutamine--tRNA ligase OS=Homo sapiens GN=QARS PE=1 SV=1	354749	507473	561872	578124	455582	605471	451808	486063	319566	597463	563865	517860	629919	408079	538712	340212	494460	364592	553148	643043	193060	572034	513692	462397	641703	715461	287343	195364	656564	210633	502326	514631	348812	547782	373900	344781	511046	375090	569769	698851	406024	481687	226862	397765	361445	316855	597260
196	sp|Q92841|DDX17_HUMAN	Probable ATP-dependent RNA helicase DDX17 OS=Homo sapiens GN=DDX17 PE=1 SV=2	604260	693724	614263	625029	761281	867108	717598	571313	588162	731402	737816	741071	908835	726355	590509	324903	711632	563705	671230	828985	281902	500451	566411	876355	815692	712046	334384	213845	833616	201706	567465	544651	323391	688061	370826	651753	664878	598777	752221	692203	524417	576384	201537	586808	255328	348480	733220
197	sp|P23381|SYWC_HUMAN	Tryptophan--tRNA ligase, cytoplasmic OS=Homo sapiens GN=WARS PE=1 SV=2	942173	1.01204e+06	1.48881e+06	1.02602e+06	1.16909e+06	1.68023e+06	1.67871e+06	1.51449e+06	1.04457e+06	1.98573e+06	1.00353e+06	1.33961e+06	1.00448e+06	1.51908e+06	963255	368730	1.72145e+06	2.70292e+06	1.92935e+06	2.04773e+06	1.5027e+06	1.23752e+06	799773	1.46388e+06	914084	765859	1.06148e+06	662781	1.0493e+06	1.23909e+06	766588	2.07417e+06	700819	4.42953e+06	491760	1.39485e+06	1.0627e+06	1.11904e+06	1.89425e+06	1.45599e+06	788867	927404	342368	690179	378865	314707	642192
198	sp|O60701|UGDH_HUMAN	UDP-glucose 6-dehydrogenase OS=Homo sapiens GN=UGDH PE=1 SV=1	950922	896803	579204	2.14838e+06	1.27968e+06	1.2524e+06	768548	1.33215e+06	735976	1.29521e+06	1.83568e+06	1.75126e+06	1.00898e+06	589552	2.00397e+06	344575	654738	388444	1.61604e+06	894476	556433	666067	835394	1.09951e+06	737893	702671	580704	376293	1.27366e+06	273824	1.22776e+06	2.13726e+06	1.35247e+06	747961	1.20385e+06	1.37383e+06	1.26258e+06	683862	890409	881823	2.07262e+06	2.9786e+06	546144	2.29904e+06	737912	1.48708e+06	2.55622e+06
199	sp|P54136|SYRC_HUMAN	Arginine--tRNA ligase, cytoplasmic OS=Homo sapiens GN=RARS PE=1 SV=2	378103	458009	650168	569230	545861	629873	558344	477649	409599	617971	538260	576009	804250	482096	523219	303859	479748	393150	610821	615865	403654	652208	499944	537838	559412	907642	298297	223977	592473	214626	635107	508208	482434	534908	371190	464903	538832	545785	595871	709061	460031	442708	149029	400809	194387	412088	375127
200	sp|P52209|6PGD_HUMAN	6-phosphogluconate dehydrogenase, decarboxylating OS=Homo sapiens GN=PGD PE=1 SV=3	793877	1.10061e+06	1.24837e+06	1.07445e+06	1.11224e+06	1.12525e+06	1.45537e+06	1.17718e+06	1.44963e+06	2.25788e+06	1.12153e+06	1.40501e+06	990624	1.01047e+06	1.11401e+06	1.77385e+06	1.21855e+06	1.11694e+06	1.0284e+06	1.4444e+06	1.25068e+06	883964	1.25786e+06	1.29989e+06	1.67268e+06	805785	712034	955443	951941	611254	1.15052e+06	1.35287e+06	860030	1.13486e+06	595830	868811	1.26127e+06	686305	1.462e+06	1.09482e+06	993156	1.0668e+06	462572	1.04571e+06	658449	786716	859296
201	sp|Q15124|PGM5_HUMAN	Phosphoglucomutase-like protein 5 OS=Homo sapiens GN=PGM5 PE=1 SV=2	609534	350597	246496	536132	452382	423643	328393	914359	201696	224126	452879	374171	222456	629429	246055	180279	179846	147625	465173	234258	165998	102739	126170	581621	142934	113296	2.06158e+06	514055	446161	1.05368e+06	155118	223601	82099.8	165994	133961	214548	148968	137314	264350	163915	710057	1.0923e+06	2.87172e+06	552027	3.5071e+06	193400	795760
202	sp|Q93052|LPP_HUMAN	Lipoma-preferred partner OS=Homo sapiens GN=LPP PE=1 SV=1	2.11808e+06	976252	426883	613036	1.22781e+06	679873	757464	2.2196e+06	1.04708e+06	631274	915522	517285	738586	1.54402e+06	638942	355975	676592	674636	529180	709574	134481	632380	323065	1.10426e+06	367861	468111	2.98421e+06	2.14955e+06	701763	2.51355e+06	557031	621856	313699	420847	613747	519997	714855	452724	683235	473270	728748	1.90012e+06	3.48994e+06	638464	3.60385e+06	873897	815261
203	sp|Q8WX93|PALLD_HUMAN	Palladin OS=Homo sapiens GN=PALLD PE=1 SV=3	517326	613340	223223	351660	239087	278105	368033	722349	454694	275153	283998	215396	322746	569757	207223	167245	343154	317534	304801	289171	129514	260945	507005	648592	194014	154023	1.51131e+06	370900	580379	725001	209746	193530	124265	229702	195731	222217	167218	124844	397297	226933	205557	499380	1.47752e+06	157134	1.14431e+06	140448	276976
204	sp|O60763|USO1_HUMAN	General vesicular transport factor p115 OS=Homo sapiens GN=USO1 PE=1 SV=2	428249	488025	471057	459033	447881	549358	589668	528612	526101	615165	674529	472102	498471	403496	470078	417251	420586	463105	380994	560343	465272	420331	372190	442632	1.41012e+06	517551	309576	407728	583824	255908	462474	495702	285202	470451	284714	380771	432678	388206	511198	443991	373835	365506	152276	319519	170996	364804	453215
205	sp|Q16531|DDB1_HUMAN	DNA damage-binding protein 1 OS=Homo sapiens GN=DDB1 PE=1 SV=1	348942	580801	664326	590335	561697	655280	649571	556919	420952	767939	600402	591672	771303	655039	434038	400202	569108	486056	680677	652312	345238	560067	481372	658342	831122	704788	335999	225187	628711	197753	564038	487085	604911	464711	222174	433821	550808	486447	654396	665270	453849	439424	220955	479211	230540	144394	362483
206	sp|P17858|PFKAL_HUMAN	ATP-dependent 6-phosphofructokinase, liver type OS=Homo sapiens GN=PFKL PE=1 SV=6	288721	218595	391497	396972	398270	323932	289813	240457	224204	339526	252150	484024	270504	333811	331189	174890	350757	324431	392531	389653	240558	360771	316939	388435	506756	172856	254502	107624	519617	148270	316856	523743	358089	336492	258185	235024	502684	274581	318411	361548	652075	597586	224723	482540	216752	404907	438091
207	sp|O94832|MYO1D_HUMAN	Unconventional myosin-Id OS=Homo sapiens GN=MYO1D PE=1 SV=2	187053	140763	262441	312024	204713	196549	176135	114786	67087.7	172302	259669	240233	366377	326624	261081	119513	130140	119977	158718	249882	81385.6	199167	123405	209648	226372	338244	131975	63607.8	334242	123558	194161	267057	60612.8	130323	211071	122883	279677	173117	253166	152318	346859	510521	123638	362428	229240	262766	576472
208	sp|P07355|ANXA2_HUMAN	Annexin A2 OS=Homo sapiens GN=ANXA2 PE=1 SV=2	3.32121e+06	2.87484e+06	2.18916e+06	2.00882e+06	1.34501e+06	2.53755e+06	2.53426e+06	2.33646e+06	2.96735e+06	2.32085e+06	2.89869e+06	2.89377e+06	1.7898e+06	1.74238e+06	2.6566e+06	1.21317e+06	2.15979e+06	3.56046e+06	901802	1.65751e+06	680855	1.076e+06	1.01481e+06	1.91946e+06	692603	873775	1.53807e+06	1.18741e+06	1.23158e+06	1.09914e+06	658838	1.29518e+06	1.5383e+06	1.18126e+06	1.15472e+06	2.65713e+06	1.48779e+06	810589	1.68257e+06	622635	2.9089e+06	1.53327e+06	2.05991e+06	5.00656e+06	4.17055e+06	2.26318e+06	3.77677e+06
209	sp|P30740|ILEU_HUMAN	Leukocyte elastase inhibitor OS=Homo sapiens GN=SERPINB1 PE=1 SV=1	1.26536e+06	1.79905e+06	1.74293e+06	1.89688e+06	1.44705e+06	1.75289e+06	2.0104e+06	1.28051e+06	2.82072e+06	2.20108e+06	1.82279e+06	1.67407e+06	2.47058e+06	855159	1.50891e+06	1.99204e+06	1.36998e+06	1.09585e+06	1.41633e+06	1.67538e+06	1.59751e+06	2.51935e+06	1.94452e+06	1.27825e+06	970545	3.05244e+06	909205	995362	2.23962e+06	734025	1.13155e+06	1.65025e+06	1.94153e+06	2.59282e+06	1.23032e+06	2.51391e+06	1.95486e+06	1.12503e+06	1.55297e+06	2.43439e+06	1.3338e+06	1.29466e+06	729346	1.10913e+06	692457	840991	958861
210	sp|P15311|EZRI_HUMAN	Ezrin OS=Homo sapiens GN=EZR PE=1 SV=4	569883	688278	793385	580054	432031	752563	754205	548065	1.233e+06	593127	502483	629950	828056	519596	659112	540356	464265	631182	656814	688125	409529	896652	832884	518711	687560	376034	278168	262137	529407	185549	453552	621525	553404	844136	561131	630232	651040	523266	584258	648848	550604	474954	229155	432054	260720	286517	418729
211	sp|O75533|SF3B1_HUMAN	Splicing factor 3B subunit 1 OS=Homo sapiens GN=SF3B1 PE=1 SV=3	280696	356165	358638	259905	330715	364333	326862	225828	410255	605403	311598	318911	321138	379779	402596	305292	486794	380157	462876	302167	218761	271329	249032	313687	421664	302231	164235	154291	229695	90451.9	313945	179931	171983	413300	286856	408538	292032	244128	258985	250908	155663	80236.7	170142	222901	158198	145784	143525
212	sp|Q02790|FKBP4_HUMAN	Peptidyl-prolyl cis-trans isomerase FKBP4 OS=Homo sapiens GN=FKBP4 PE=1 SV=3	357737	495486	811111	573569	581981	612334	473067	517194	469284	756677	464795	392823	754604	406504	474855	421099	400286	460339	1.19695e+06	553681	290475	589965	706551	496846	892078	772051	327602	342452	629800	184942	463923	499488	722302	632572	412523	1.00884e+06	583880	480311	514396	891982	435878	419540	219947	459004	202335	392642	526448
213	sp|Q06323|PSME1_HUMAN	Proteasome activator complex subunit 1 OS=Homo sapiens GN=PSME1 PE=1 SV=1	5.65151e+06	3.10788e+06	4.07106e+06	3.55813e+06	6.79374e+06	3.39797e+06	3.14432e+06	4.47017e+06	7.18102e+06	6.0348e+06	4.39563e+06	4.16545e+06	5.21962e+06	4.07962e+06	5.0752e+06	2.78746e+06	5.1275e+06	6.12163e+06	6.2233e+06	5.22229e+06	3.12572e+06	6.13906e+06	2.1047e+06	3.83113e+06	3.07541e+06	10055473	2.89297e+06	4.16243e+06	3.34176e+06	3.93043e+06	6.60669e+06	5.39313e+06	9.79725e+06	1.0679e+07	6.41447e+06	5.89003e+06	6.88291e+06	8.79807e+06	3.82876e+06	4.21118e+06	3.02721e+06	2.65228e+06	1.47865e+06	2.29922e+06	869653	4.00792e+06	1.94446e+06
214	sp|P26639|SYTC_HUMAN	Threonine--tRNA ligase, cytoplasmic OS=Homo sapiens GN=TARS PE=1 SV=3	342338	379574	512295	332356	372985	625243	487577	430306	465341	593763	459310	401383	569413	469500	399880	244070	588178	437603	645533	485917	338147	527033	404837	455282	593733	591158	305877	251163	359090	193946	659576	393111	288830	324318	254054	472559	424668	330768	564842	718600	415991	382809	219086	324004	313751	191026	361437
215	sp|P25705|ATPA_HUMAN	ATP synthase subunit alpha, mitochondrial OS=Homo sapiens GN=ATP5A1 PE=1 SV=1	894301	1.35924e+06	1.06796e+06	2.02061e+06	1.47714e+06	1.49744e+06	1.2797e+06	1.45645e+06	1.00469e+06	1.89986e+06	1.22487e+06	1.03141e+06	808316	468526	1.39859e+06	886967	488753	1.69874e+06	864906	616103	560608	195821	174578	470642	230170	381942	649908	203483	518419	486460	146876	513485	360669	310890	264821	744174	318864	211161	433167	140571	1.36322e+06	885139	1.38647e+06	3.93314e+06	2.72953e+06	606900	2.24894e+06
216	sp|P54577|SYYC_HUMAN	Tyrosine--tRNA ligase, cytoplasmic OS=Homo sapiens GN=YARS PE=1 SV=4	441018	457252	555035	544584	473664	663092	571804	460965	709906	1.03865e+06	488867	511107	720162	428367	455155	321322	472526	567012	748627	541530	363008	528859	474829	548703	760257	403797	352160	253729	587838	273345	858742	512331	539146	644938	515898	772170	570368	319323	466343	622638	472462	367863	225450	403712	216587	851211	295938
217	sp|P60174|TPIS_HUMAN	Triosephosphate isomerase OS=Homo sapiens GN=TPI1 PE=1 SV=3	9.85968e+06	1.10448e+07	1.17563e+07	1.04694e+07	1.39492e+07	1.11354e+07	1.13606e+07	1.27693e+07	1.57607e+07	1.40576e+07	1.27787e+07	9.91768e+06	1.37047e+07	1.20412e+07	1.22099e+07	6.02421e+06	1.05661e+07	1.03944e+07	1.39974e+07	1.26773e+07	1.22377e+07	9.08931e+06	1.35905e+07	1.09612e+07	1.12344e+07	1.46027e+07	9.27257e+06	1.18955e+07	9.67602e+06	7.67697e+06	1.58074e+07	1.23176e+07	2.22666e+07	1.00551e+07	1.09264e+07	1.36717e+07	1.15101e+07	1.69867e+07	1.16722e+07	1.1162e+07	6.55319e+06	1.07902e+07	7.98891e+06	6.74739e+06	5.58808e+06	1.02106e+07	9.8036e+06
218	sp|Q7L576|CYFP1_HUMAN	Cytoplasmic FMR1-interacting protein 1 OS=Homo sapiens GN=CYFIP1 PE=1 SV=1	369027	422141	355800	357893	357405	401045	411729	382545	293448	388784	421427	411541	292011	348344	422606	206017	334310	291741	344641	388768	383936	311095	220994	396331	349724	321851	275744	224110	276527	256292	286082	380961	255032	270379	178519	211841	271379	229416	427612	335830	306869	286883	212148	203264	212052	178279	304684
219	sp|P62258|1433E_HUMAN	14-3-3 protein epsilon OS=Homo sapiens GN=YWHAE PE=1 SV=1	2.25492e+06	2.15712e+06	1.45996e+06	1.62838e+06	2.73144e+06	1.5842e+06	1.42721e+06	2.359e+06	3.69668e+06	1.60279e+06	2.11124e+06	1.3638e+06	2.56456e+06	1.36983e+06	2.69071e+06	1.0295e+06	1.86356e+06	1.49601e+06	2.58108e+06	1.91955e+06	984464	1.59627e+06	1.13436e+06	1.62629e+06	1.87077e+06	2.73635e+06	2.26047e+06	2.71824e+06	1.85073e+06	878604	2.46015e+06	1.90901e+06	4.66935e+06	2.35236e+06	4.08409e+06	2.84466e+06	2.26043e+06	3.52309e+06	1.43689e+06	1.65992e+06	1.07858e+06	1.21494e+06	937286	1.00061e+06	1.08098e+06	1.86729e+06	2.19159e+06
220	sp|P31146|COR1A_HUMAN	Coronin-1A OS=Homo sapiens GN=CORO1A PE=1 SV=4	1.61038e+06	2.27597e+06	2.73003e+06	2.55871e+06	2.26781e+06	2.58435e+06	2.63402e+06	2.38323e+06	2.3247e+06	3.75196e+06	2.03956e+06	5.89863e+06	1.12282e+06	1.42526e+06	1.84801e+06	3.81648e+06	2.65345e+06	3.35694e+06	2.89736e+06	3.55575e+06	2.54787e+06	1.75491e+06	2.7968e+06	2.25724e+06	1.68486e+06	1.24677e+06	1.03221e+06	1.23975e+06	2.40693e+06	1.10148e+06	1.03624e+06	3.20963e+06	1.7165e+06	1.92606e+06	700373	1.29612e+06	1.69381e+06	1.17088e+06	2.60684e+06	1.7786e+06	1.47783e+06	1.41144e+06	347524	1.34757e+06	552125	428385	958825
221	sp|Q15063|POSTN_HUMAN	Periostin OS=Homo sapiens GN=POSTN PE=1 SV=2	531744	1.11773e+06	355717	554977	212455	269049	522575	516521	702252	455043	523244	494300	317895	436057	383527	336467	583257	375818	132311	336821	694013	328891	1.75748e+06	402644	111182	258552	324275	1.13024e+06	514988	546929	146069	270518	473019	153815	166098	206567	103435	61638.6	579271	107665	507702	268733	197980	334150	257650	196636	440298
222	sp|P22234|PUR6_HUMAN	Multifunctional protein ADE2 OS=Homo sapiens GN=PAICS PE=1 SV=3	395326	475077	739785	608128	916571	885361	695919	540779	796817	810294	744233	643853	981707	1.01816e+06	542824	489396	707661	403861	1.03498e+06	585730	375124	784561	802178	639987	3.88762e+06	847965	430808	397069	555904	195218	1.11722e+06	524456	652867	823532	551833	769542	805958	926202	767028	1.25947e+06	586505	639046	226783	583346	192821	303433	559418
223	sp|Q14974|IMB1_HUMAN	Importin subunit beta-1 OS=Homo sapiens GN=KPNB1 PE=1 SV=2	464314	607322	882321	612891	651741	712276	723593	541547	626975	1.06261e+06	617536	713087	639166	799362	478805	542819	746918	681144	765463	690784	443853	725036	630144	557875	813002	704451	470916	356301	654474	350222	495917	624401	512009	741180	478184	889326	634983	519050	701445	821572	646779	531405	398009	498550	376277	280403	486141
224	sp|Q8NBS9|TXND5_HUMAN	Thioredoxin domain-containing protein 5 OS=Homo sapiens GN=TXNDC5 PE=1 SV=2	2.81707e+06	2.94354e+06	2.78075e+06	3.49198e+06	2.93888e+06	4.13781e+06	2.22568e+06	2.05235e+06	1.83518e+06	2.59336e+06	3.19881e+06	3.50562e+06	2.42281e+06	1.4241e+06	2.78807e+06	935034	2.90898e+06	4.82514e+06	1.68101e+06	3.43151e+06	2.57621e+06	1.95391e+06	1.96271e+06	2.4688e+06	2.15706e+06	2.70463e+06	1.23796e+06	957387	2.27238e+06	2.81244e+06	1.6532e+06	4.03196e+06	1.12122e+06	1.76483e+06	2.14273e+06	5.6506e+06	4.21127e+06	1.62323e+06	2.49374e+06	1.77868e+06	3.98095e+06	1.74959e+06	679521	3.719e+06	636773	2.12919e+06	1.95382e+06
225	sp|Q15181|IPYR_HUMAN	Inorganic pyrophosphatase OS=Homo sapiens GN=PPA1 PE=1 SV=2	2.38928e+06	1.22195e+06	1.78393e+06	1.09335e+06	1.39385e+06	2.09739e+06	2.01004e+06	1.85608e+06	1.45487e+06	1.42095e+06	1.59479e+06	1.04736e+06	1.90656e+06	1.63493e+06	1.14462e+06	844457	1.67692e+06	1.46842e+06	1.78911e+06	1.70553e+06	861070	1.0819e+06	706076	1.41723e+06	1.54032e+06	2.61049e+06	849384	1.20981e+06	1.44191e+06	659619	2.86685e+06	1.05771e+06	2.09226e+06	1.79002e+06	925767	1.76142e+06	2.19091e+06	2.87402e+06	1.51551e+06	2.76722e+06	1.02733e+06	1.10678e+06	508978	887663	437586	740420	841053
226	sp|P19971|TYPH_HUMAN	Thymidine phosphorylase OS=Homo sapiens GN=TYMP PE=1 SV=2	904278	1.29173e+06	966564	869266	739846	837713	1.69968e+06	1.45344e+06	1.22684e+06	1.80855e+06	849345	1.3744e+06	448062	1.17177e+06	761119	539401	1.62732e+06	2.21432e+06	1.53166e+06	1.50422e+06	3.05696e+06	639354	1.27031e+06	1.46623e+06	831420	788307	775484	2.04446e+06	1.38521e+06	1.28885e+06	744488	1.4293e+06	1.15358e+06	2.48107e+06	534514	594929	1.03112e+06	1.31535e+06	1.57545e+06	918067	643518	480648	230606	719198	217020	257886	424114
227	sp|Q14195|DPYL3_HUMAN	Dihydropyrimidinase-related protein 3 OS=Homo sapiens GN=DPYSL3 PE=1 SV=1	926744	1.16136e+06	423743	455545	501592	360181	751425	1.87961e+06	551396	530220	649408	602751	354537	1.59087e+06	397717	84897.1	467093	664325	215051	487205	836945	475638	836232	1.32687e+06	225034	201740	1.99917e+06	1.13977e+06	502046	1.33824e+06	223831	388466	351474	182010	195559	192994	324443	206050	896453	271645	516557	1.23227e+06	2.36583e+06	426949	2.09893e+06	255677	547976
228	sp|P08758|ANXA5_HUMAN	Annexin A5 OS=Homo sapiens GN=ANXA5 PE=1 SV=2	2.74743e+06	4.55192e+06	1.08686e+06	1.96252e+06	1.24254e+06	1.60633e+06	1.88948e+06	2.52726e+06	1.13911e+07	4.75006e+06	2.0427e+06	1.70184e+06	1.3888e+06	1.87679e+06	2.16362e+06	1.64444e+06	1.67961e+06	4.10266e+06	399372	1.8298e+06	1.36067e+06	1.16381e+06	478809	1.92681e+06	377468	650248	1.62023e+06	1.75899e+06	667798	1.8386e+06	586148	1.08155e+06	688699	6.9805e+06	611193	1.215e+06	1.21595e+06	1.4238e+06	1.89243e+06	2.45705e+06	1.93187e+06	922681	2.47243e+06	3.5086e+06	3.42195e+06	1.28073e+06	2.09097e+06
229	sp|Q14651|PLSI_HUMAN	Plastin-1 OS=Homo sapiens GN=PLS1 PE=1 SV=2	528080	505199	452410	689355	658477	720304	609372	385632	365038	578400	773654	493533	1.29977e+06	373266	733528	162886	269797	156347	443760	742178	219014	596518	215881	603755	403997	606258	180231	172710	344696	105388	574978	630405	398432	695054	743531	620771	906465	683859	415469	613147	786188	992186	207249	621192	202378	710018	854129
230	sp|P05023|AT1A1_HUMAN	Sodium/potassium-transporting ATPase subunit alpha-1 OS=Homo sapiens GN=ATP1A1 PE=1 SV=1	455354	472374	486967	784233	705273	852088	575720	515134	387489	766874	931810	560128	671805	148941	714121	694999	437045	318573	397407	384293	258584	221817	220982	383553	231710	381430	608334	330106	506032	820709	138524	298236	253227	132859	106978	409616	271564	107365	298236	164533	396548	479136	371134	1.06034e+06	513423	248012	880599
231	sp|P06576|ATPB_HUMAN	ATP synthase subunit beta, mitochondrial OS=Homo sapiens GN=ATP5B PE=1 SV=3	1.75645e+06	2.28024e+06	2.00529e+06	3.33968e+06	2.53417e+06	2.80102e+06	2.48635e+06	2.81432e+06	1.5845e+06	3.14368e+06	2.24638e+06	2.07684e+06	1.51722e+06	864554	2.43927e+06	1.51052e+06	904410	2.93749e+06	1.07985e+06	1.07388e+06	929493	292940	341237	937307	489653	565301	987487	417343	811127	711979	342588	839314	621667	558775	560252	1.41774e+06	557201	373910	748824	205330	2.04337e+06	1.51427e+06	2.21521e+06	5.89347e+06	4.18252e+06	885999	3.09053e+06
232	sp|P00325|ADH1B_HUMAN	Alcohol dehydrogenase 1B OS=Homo sapiens GN=ADH1B PE=1 SV=2	316866	583461	239284	868174	523216	658798	203722	589000	148923	210476	564566	563250	510878	234369	811582	182545	139848	91451.3	145552	523587	114260	78830.3	99139.3	332723	180848	173668	1.16795e+06	97356.1	623577	323532	178123	835813	105906	179071	227435	209274	172165	220393	621608	130096	2.67595e+06	2.94527e+06	1.96038e+06	3.67346e+06	1.74058e+06	1.07556e+06	2.88722e+06
233	sp|O00429|DNM1L_HUMAN	Dynamin-1-like protein OS=Homo sapiens GN=DNM1L PE=1 SV=2	321662	384967	458643	393831	445336	327732	365041	405132	503288	358460	406425	309946	408208	316674	417181	289335	364858	242552	556955	382979	286687	248647	310181	313642	452147	496055	328692	193889	333739	236723	436816	290776	484226	467041	310633	526738	360153	347969	418767	420618	281410	312168	240836	187239	130035	228581	281059
234	sp|Q96G03|PGM2_HUMAN	Phosphoglucomutase-2 OS=Homo sapiens GN=PGM2 PE=1 SV=4	349613	571744	417926	567267	538596	559830	515420	599872	383606	616147	516134	585623	464234	589968	449857	366150	403939	418491	595067	510190	547122	384337	410736	682371	349681	489059	510908	311281	428361	374792	386472	504466	405465	357038	231607	287116	498325	448097	626838	648771	480352	613997	445192	406600	387350	229148	402296
235	sp|O43143|DHX15_HUMAN	Pre-mRNA-splicing factor ATP-dependent RNA helicase DHX15 OS=Homo sapiens GN=DHX15 PE=1 SV=2	175853	165205	245945	187335	226184	250131	223348	135828	175982	258804	231845	241361	258624	281605	141375	159852	246973	183577	316462	235516	156874	183340	146440	239800	291178	199547	124408	127588	170279	89167.1	162326	152560	121862	217950	142283	217866	217336	199990	241061	299881	202005	158295	81473.4	171262	96924.4	108038	154887
236	sp|P48735|IDHP_HUMAN	Isocitrate dehydrogenase [NADP], mitochondrial OS=Homo sapiens GN=IDH2 PE=1 SV=2	1.16525e+06	1.15778e+06	1.30071e+06	1.5744e+06	2.69194e+06	2.08872e+06	2.03918e+06	2.20355e+06	782267	2.36822e+06	1.55798e+06	1.23482e+06	1.18346e+06	1.14982e+06	1.18679e+06	699948	837496	1.25697e+06	1.60047e+06	1.20763e+06	1.45364e+06	496979	298645	954556	684847	1.0473e+06	1.02245e+06	644104	1.19879e+06	859672	528669	1.20684e+06	1.73828e+06	1.58136e+06	836691	676768	711951	813302	930356	638848	1.32062e+06	1.78194e+06	1.2852e+06	1.63309e+06	1.81039e+06	657459	899685
237	sp|Q9NZ08|ERAP1_HUMAN	Endoplasmic reticulum aminopeptidase 1 OS=Homo sapiens GN=ERAP1 PE=1 SV=3	277487	305483	398242	344457	259007	401401	424087	372637	515492	310161	312221	358059	345636	331070	380969	171030	402455	306447	178624	293398	349860	220208	339379	444385	228321	248729	223098	144917	610683	178420	435691	345551	409221	341890	127189	292074	322548	185807	253628	214328	322256	224577	170389	507670	165207	117366	262997
238	sp|P60842|IF4A1_HUMAN	Eukaryotic initiation factor 4A-I OS=Homo sapiens GN=EIF4A1 PE=1 SV=1	700435	692195	1.12964e+06	674322	634737	966211	873164	561220	629285	746544	842240	1.00741e+06	857914	850227	616152	531939	1.15289e+06	768586	1.15333e+06	901293	626598	932836	702377	953918	1.05439e+06	1.01412e+06	527378	470445	1.02985e+06	273734	725915	819435	574841	1.01966e+06	709894	971067	717893	713009	981602	1.29439e+06	663494	608342	270897	572013	300539	416624	711828
239	sp|Q16181|SEPT7_HUMAN	Septin-7 OS=Homo sapiens GN=SEPT7 PE=1 SV=2	376493	460463	352453	423235	329156	439645	355266	413182	399475	519915	333348	405537	320488	364220	223237	242325	347790	448500	342574	388748	216558	288556	295293	513316	355278	311110	330329	233696	467031	231388	282300	399588	262060	246631	187421	229453	320170	208723	476605	287464	269391	331016	276815	274932	330614	137990	393804
240	sp|Q9UHB6|LIMA1_HUMAN	LIM domain and actin-binding protein 1 OS=Homo sapiens GN=LIMA1 PE=1 SV=1	350229	265454	283146	356637	332645	360230	296098	218017	364938	199802	411079	320248	399988	162183	533261	164894	326532	249285	481861	349926	119110	303089	155587	223358	179042	292690	133247	138273	353619	125029	185309	448544	347828	265887	599882	451509	388256	235304	239542	325691	258037	400519	130141	365456	130567	400038	366154
241	sp|P13489|RINI_HUMAN	Ribonuclease inhibitor OS=Homo sapiens GN=RNH1 PE=1 SV=2	1.03562e+06	1.28372e+06	1.18096e+06	1.1652e+06	1.26856e+06	1.26284e+06	1.40015e+06	1.42644e+06	958988	1.18105e+06	1.27018e+06	1.32494e+06	1.434e+06	1.37623e+06	1.17188e+06	646477	1.25368e+06	1.08006e+06	1.01066e+06	1.25505e+06	826674	1.03008e+06	1.02785e+06	1.31932e+06	1.24301e+06	1.0162e+06	1.55962e+06	1.16576e+06	969605	1.0261e+06	930234	1.33806e+06	789998	1.01983e+06	517688	893160	982835	1.11307e+06	1.56744e+06	1.44601e+06	1.2809e+06	1.71646e+06	1.43556e+06	1.20721e+06	1.36914e+06	631629	1.3635e+06
242	sp|Q14847|LASP1_HUMAN	LIM and SH3 domain protein 1 OS=Homo sapiens GN=LASP1 PE=1 SV=2	849468	952788	488619	598552	982250	610954	713174	700123	1.35715e+06	989535	727287	508010	798146	605070	721688	680627	746879	889976	809007	788699	411885	873219	623788	623638	808046	1.04704e+06	441640	617350	642953	470642	1.11233e+06	629426	800447	1.04305e+06	1.33985e+06	816011	888724	994436	690281	1.11801e+07	509823	498854	278859	452733	218665	788929	386344
243	sp|P09874|PARP1_HUMAN	Poly [ADP-ribose] polymerase 1 OS=Homo sapiens GN=PARP1 PE=1 SV=4	248884	258468	215156	180007	284782	235532	330371	298451	328739	273675	213292	418846	269728	380228	187207	283691	407830	281944	305528	356251	195345	150166	302331	375169	625762	424214	177441	160327	322592	101906	278814	229176	168814	423693	200351	318585	315919	252682	336706	508616	221450	198847	293294	233835	253224	100641	108508
244	sp|O15144|ARPC2_HUMAN	Actin-related protein 2/3 complex subunit 2 OS=Homo sapiens GN=ARPC2 PE=1 SV=1	447527	593473	463245	524815	475510	630336	660221	542817	412140	621097	510794	618933	451088	400305	452809	421626	499756	582999	489891	560900	480517	310509	568184	567525	411569	369263	612909	316667	496877	418213	354164	476880	435929	414377	250158	350864	444249	320892	484521	586111	567622	551053	350849	482798	423823	484106	459206
245	sp|Q14247|SRC8_HUMAN	Src substrate cortactin OS=Homo sapiens GN=CTTN PE=1 SV=2	964200	801155	631508	496121	973109	615933	805708	775648	1.08511e+06	608008	624828	353334	912346	647271	905747	469546	804699	628868	924016	714312	308053	965573	499608	473433	976536	873264	482656	554396	647561	423515	1.05765e+06	537944	778311	992299	1.82202e+06	1.04079e+06	1.10619e+06	1.458e+06	630855	775504	277926	393746	184178	262408	320647	925776	421239
246	sp|P62701|RS4X_HUMAN	40S ribosomal protein S4, X isoform OS=Homo sapiens GN=RPS4X PE=1 SV=2	737085	933784	1.11475e+06	1.03851e+06	853517	1.29613e+06	992489	687292	921689	870096	801595	1.0451e+06	1.08793e+06	963346	599087	446257	1.05056e+06	948317	1.12339e+06	1.10283e+06	298627	855925	698571	873923	1.16419e+06	1.01251e+06	364797	267722	1.00146e+06	199665	722391	836239	556161	1.17032e+06	731076	1.57592e+06	929038	897286	847192	1.29757e+06	538590	289515	216040	697549	146400	152915	412845
247	sp|Q13838|DX39B_HUMAN	Spliceosome RNA helicase DDX39B OS=Homo sapiens GN=DDX39B PE=1 SV=1	205128	209895	155467	203641	326592	240210	329754	222415	207940	244537	232018	257950	264992	305295	178853	103972	220191	253568	275475	342533	149176	179871	177308	354964	249129	243655	131331	54594.4	238021	96130	209636	199575	156493	182233	100510	191533	281137	204327	294047	230448	114413	178722	104616	170096	130432	126525	194427
248	sp|P51911|CNN1_HUMAN	Calponin-1 OS=Homo sapiens GN=CNN1 PE=1 SV=2	6.71508e+06	1.87483e+06	811696	977710	3.25823e+06	660855	1.48312e+06	1.33884e+07	2.47051e+06	835063	3.51481e+06	794100	1.18493e+06	7.76806e+06	884359	202321	854271	1.85692e+06	838316	740556	221741	1.78815e+06	683986	4.39506e+06	447181	237212	2.463e+07	7.94136e+06	1.36347e+06	1.33327e+07	671760	724569	298096	127351	443932	357167	618776	457416	1.99302e+06	473561	726941	3.18987e+06	1.39416e+07	725154	1.6881e+07	1.45055e+06	987221
249	sp|P49748|ACADV_HUMAN	Very long-chain specific acyl-CoA dehydrogenase, mitochondrial OS=Homo sapiens GN=ACADVL PE=1 SV=1	473042	485155	488578	767808	930584	496098	551093	714820	373856	551925	538989	547818	570391	313835	544729	321735	374415	431075	588456	509863	173549	314167	185536	297523	325427	322514	171668	139162	405010	176830	236990	456676	487679	310772	300515	415848	299470	249830	365708	238150	607386	551573	277070	595392	436731	279346	640389
250	sp|P50851|LRBA_HUMAN	Lipopolysaccharide-responsive and beige-like anchor protein OS=Homo sapiens GN=LRBA PE=1 SV=4	228121	210403	327878	368172	390038	320667	215615	257261	240385	377732	479421	337692	410182	322131	347496	247547	214342	246338	303739	246622	245080	254896	205111	307912	271135	461816	156086	168672	363513	197440	401737	339852	253727	229620	135731	296251	374927	229779	265863	545801	294009	401400	115342	310251	121021	362158	390784
251	sp|P26599|PTBP1_HUMAN	Polypyrimidine tract-binding protein 1 OS=Homo sapiens GN=PTBP1 PE=1 SV=1	866769	1.27061e+06	1.25322e+06	1.11952e+06	1.19093e+06	1.3889e+06	1.27967e+06	989342	1.04464e+06	1.43059e+06	959589	1.08012e+06	1.23589e+06	1.37231e+06	883321	880354	1.14429e+06	1.11818e+06	1.58876e+06	1.38233e+06	540918	1.06332e+06	1.23235e+06	1.35662e+06	1.57348e+06	1.15638e+06	644381	323927	1.49506e+06	355000	1.38978e+06	945495	758005	1.36803e+06	744571	1.18168e+06	1.18345e+06	1.44345e+06	1.35003e+06	1.3967e+06	615267	748832	412245	615359	465923	446826	721905
252	sp|P14923|PLAK_HUMAN	Junction plakoglobin OS=Homo sapiens GN=JUP PE=1 SV=3	359715	334426	291003	335504	470974	565519	420451	274867	264491	320812	589436	304574	524055	333353	550121	219469	363704	121847	410566	462956	147305	289905	152101	383937	362999	182282	316211	132880	306681	155306	263957	266155	159791	287704	425198	314176	361286	300114	399015	275970	324444	372554	142426	308439	125603	219878	445996
253	sp|P06748|NPM_HUMAN	Nucleophosmin OS=Homo sapiens GN=NPM1 PE=1 SV=2	1.46208e+06	1.21595e+06	1.31319e+06	891973	1.81749e+06	1.06176e+06	1.62527e+06	1.33784e+06	1.89628e+06	918311	1.11109e+06	1.06216e+06	1.34599e+06	1.20175e+06	924269	715198	1.2755e+06	838441	2.06183e+06	1.03641e+06	297809	1.68846e+06	685396	887170	1.54384e+06	1.70096e+06	494611	492701	699217	238663	2.81835e+06	560510	1.25626e+06	1.13748e+06	1.03846e+06	1.65825e+06	1.46384e+06	1.78222e+06	711559	1.09317e+06	890593	499923	301720	550954	261680	739974	495819
254	sp|P00747|PLMN_HUMAN	Plasminogen OS=Homo sapiens GN=PLG PE=1 SV=2	158169	223509	322231	296695	92112.7	198434	126540	155114	201130	173126	180225	873340	196578	249653	159881	1.22526e+06	243457	280362	137354	160981	1.33728e+06	391988	1.32602e+06	343578	211880	285721	338909	624632	386120	516784	157626	300216	183867	194751	214071	123329	121585	72022.2	272021	163312	744304	335578	572596	724580	874044	265798	528682
255	sp|Q6P996|PDXD1_HUMAN	Pyridoxal-dependent decarboxylase domain-containing protein 1 OS=Homo sapiens GN=PDXDC1 PE=1 SV=2	256880	175802	328881	295208	213213	277357	221771	146989	104547	128197	593317	301758	450998	177256	366835	228905	239135	125525	187702	482369	87825	631347	97131.2	269298	164407	486921	126561	104227	340583	129222	365391	329671	139633	289456	243140	198356	365958	241540	321748	367080	271620	405519	86763.3	248163	137341	282439	389377
256	sp|P11413|G6PD_HUMAN	Glucose-6-phosphate 1-dehydrogenase OS=Homo sapiens GN=G6PD PE=1 SV=4	253782	345409	424862	423261	310883	329292	378846	448352	370199	470991	343325	507843	311619	239917	308674	663375	381856	362912	351377	433779	335011	343862	408578	484452	394175	237834	225396	189548	400580	178670	445011	429055	331942	487518	193499	300764	401214	282621	535715	525486	374568	343960	123593	266297	135251	280725	271982
257	sp|P48444|COPD_HUMAN	Coatomer subunit delta OS=Homo sapiens GN=ARCN1 PE=1 SV=1	709233	804125	931934	883139	752376	1.03555e+06	974480	690318	757922	995284	1.17979e+06	927735	1.0392e+06	739733	865296	519503	886249	826609	741055	1.17982e+06	424082	988313	754375	816361	826801	989866	496976	301478	1.1511e+06	336437	758924	902245	521093	904357	547938	755894	809674	488701	1.03228e+06	897206	824646	834355	231372	725787	330651	474019	955347
258	sp|P25786|PSA1_HUMAN	Proteasome subunit alpha type-1 OS=Homo sapiens GN=PSMA1 PE=1 SV=1	967252	1.03261e+06	1.51552e+06	1.11458e+06	1.39603e+06	1.28342e+06	1.26196e+06	903095	1.27272e+06	1.44457e+06	1.04311e+06	1.13403e+06	1.25647e+06	1.1518e+06	1.15019e+06	788757	1.30065e+06	1.14175e+06	1.65606e+06	1.29133e+06	995896	1.27546e+06	1.05066e+06	1.25835e+06	1.34846e+06	1.18667e+06	754407	797797	1.51436e+06	680086	1.39568e+06	1.20195e+06	1.33145e+06	1.81806e+06	1.21821e+06	1.45178e+06	1.20773e+06	1.53504e+06	1.30821e+06	1.44599e+06	628511	962411	491962	923815	349022	767522	731357
259	sp|P14550|AK1A1_HUMAN	Alcohol dehydrogenase [NADP(+)] OS=Homo sapiens GN=AKR1A1 PE=1 SV=3	1.17593e+06	1.09852e+06	1.25861e+06	1.735e+06	1.75607e+06	1.50022e+06	1.40237e+06	1.76299e+06	1.32194e+06	1.198e+06	1.50466e+06	1.36885e+06	1.29183e+06	1.16831e+06	1.70424e+06	461159	1.27327e+06	1.57692e+06	1.03883e+06	1.75952e+06	1.76258e+06	1.17409e+06	1.13123e+06	1.44745e+06	1.12682e+06	1.27574e+06	1.21541e+06	1.13627e+06	1.73886e+06	1.03862e+06	1.26289e+06	1.75892e+06	1.3713e+06	1.62681e+06	1.27281e+06	1.35596e+06	1.28446e+06	1.08766e+06	1.72313e+06	1.31523e+06	1.20314e+06	1.51584e+06	854076	1.33179e+06	664061	1.05134e+06	1.45486e+06
260	sp|P17655|CAN2_HUMAN	Calpain-2 catalytic subunit OS=Homo sapiens GN=CAPN2 PE=1 SV=6	697350	810642	562988	780424	561337	652974	789423	798195	549785	511249	807966	737126	704158	654378	726740	192353	638186	363342	230805	770764	512505	494012	362913	948392	564147	879545	602110	421914	470644	391604	303490	890917	343064	522525	336039	631225	617963	482160	841254	840001	859941	998153	535711	921496	618093	548576	1.02795e+06
261	sp|P62195|PRS8_HUMAN	26S protease regulatory subunit 8 OS=Homo sapiens GN=PSMC5 PE=1 SV=1	310853	320321	343667	339952	432200	433465	416594	337278	244354	309804	343129	385410	490831	444153	317407	218895	447327	307915	430334	453884	241733	412087	322052	430943	468086	422642	226144	162028	280651	180561	402777	366967	342568	472778	316796	486730	450762	439800	394503	566640	308984	200039	160046	205217	110075	122663	133596
262	sp|P62736|ACTA_HUMAN	Actin, aortic smooth muscle OS=Homo sapiens GN=ACTA2 PE=1 SV=1	730412	429758	239414	4.40012e+06	410910	420039	4.51299e+06	3.1944e+06	3.52014e+06	5.38809e+06	3.90107e+06	4.48044e+06	486239	592747	3.34083e+06	4.43657e+06	3.91871e+06	5.48084e+06	4.14933e+06	197174	4.02584e+06	3.32622e+06	4.68005e+06	534199	3.52756e+06	3.16185e+06	1.08729e+06	458566	4.88377e+06	2.04388e+06	3.4898e+06	3.9507e+06	3.93e+06	4.35697e+06	3.17655e+06	166503	3.11003e+06	3.08282e+06	4.53176e+06	4.0193e+06	319051	754176	2.15531e+06	3.33714e+06	1.86248e+06	224306	594653
263	sp|Q9UQ80|PA2G4_HUMAN	Proliferation-associated protein 2G4 OS=Homo sapiens GN=PA2G4 PE=1 SV=3	823800	965127	1.69448e+06	1.19203e+06	1.20643e+06	1.56452e+06	1.24516e+06	1.11641e+06	1.22962e+06	1.24791e+06	1.21854e+06	1.15328e+06	1.55546e+06	1.24522e+06	852532	883903	1.53056e+06	1.074e+06	2.40354e+06	1.26829e+06	759660	1.21431e+06	846290	1.15112e+06	1.63085e+06	1.30043e+06	578668	609798	1.29274e+06	305412	1.28568e+06	1.28878e+06	1.46955e+06	1.68056e+06	1.06081e+06	2.28665e+06	1.1845e+06	1.39466e+06	1.17874e+06	1.38084e+06	736080	841412	342060	943553	374380	666006	972254
264	sp|O00151|PDLI1_HUMAN	PDZ and LIM domain protein 1 OS=Homo sapiens GN=PDLIM1 PE=1 SV=4	979724	697970	666488	712773	998836	821311	847249	747681	855080	690899	883577	607893	829496	785495	818722	342335	1.00711e+06	826453	1.21848e+06	833935	212130	771783	497314	787548	1.30405e+06	1.02503e+06	558624	416588	1.26168e+06	412200	1.83476e+06	716347	794510	965659	897974	798815	1.23283e+06	1.17697e+06	784528	887377	592674	660298	333073	524610	237022	838595	530545
265	sp|P40227|TCPZ_HUMAN	T-complex protein 1 subunit zeta OS=Homo sapiens GN=CCT6A PE=1 SV=3	505268	590519	719203	628489	666418	766027	741312	491322	569730	588331	548131	546183	743024	568796	627291	525907	671359	576776	872608	648419	342275	744146	349474	607797	1.02541e+06	639625	334734	314098	815684	222044	615551	576780	418969	800523	543516	782169	701882	717449	648712	698521	446580	566329	275078	481275	292446	329179	583188
266	sp|P00367|DHE3_HUMAN	Glutamate dehydrogenase 1, mitochondrial OS=Homo sapiens GN=GLUD1 PE=1 SV=2	799885	975545	966769	1.11837e+06	1.34963e+06	1.26591e+06	1.39685e+06	1.61922e+06	703798	1.00993e+06	1.09472e+06	978098	882011	753903	1.04195e+06	707851	547703	1.02303e+06	733850	706748	608751	245005	267936	681634	1.13297e+06	568845	528722	325809	738620	252823	1.2388e+06	2.17059e+06	2.12818e+06	500239	346813	376323	466826	1.32222e+06	572500	700656	913360	931555	488558	1.26288e+06	1.20387e+06	2.57052e+06	2.09635e+06
267	sp|P23526|SAHH_HUMAN	Adenosylhomocysteinase OS=Homo sapiens GN=AHCY PE=1 SV=4	1.4562e+06	2.34444e+06	2.39257e+06	1.86532e+06	2.05552e+06	2.41731e+06	3.15083e+06	2.70936e+06	1.63573e+06	2.66923e+06	1.99475e+06	1.23626e+06	3.28359e+06	3.43119e+06	1.45484e+06	1.73486e+06	2.17173e+06	2.55122e+06	2.76627e+06	2.16558e+06	1.66143e+06	2.30792e+06	1.5876e+06	2.93418e+06	3.44845e+06	3.10509e+06	1.32031e+06	1.13829e+06	2.61193e+06	811417	3.69751e+06	2.04724e+06	2.75478e+06	1.68212e+06	1.05692e+06	2.1267e+06	2.51275e+06	3.83371e+06	2.46527e+06	3.48253e+06	1.23033e+06	1.44493e+06	957774	1.1058e+06	687841	773736	1.70129e+06
268	sp|P02790|HEMO_HUMAN	Hemopexin OS=Homo sapiens GN=HPX PE=1 SV=2	1.87797e+06	2.00784e+06	1.97438e+06	2.45591e+06	472042	920366	989264	1.77614e+06	725720	1.17243e+06	1.1217e+06	3.33755e+06	1.42933e+06	2.50289e+06	1.57326e+06	2.3374e+06	1.61111e+06	1.43861e+06	538142	1.24676e+06	7.95249e+06	3.04572e+06	5.96062e+06	2.70901e+06	1.65547e+06	2.15449e+06	4.054e+06	3.23375e+06	1.64539e+06	3.96341e+06	846324	3.89106e+06	2.25949e+06	1.42771e+06	1.55599e+06	974081	1.34425e+06	937172	2.78378e+06	1.41752e+06	9.14687e+06	4.89009e+06	5.72674e+06	7.3414e+06	6.69624e+06	6.19085e+06	5.17064e+06
269	sp|P23528|COF1_HUMAN	Cofilin-1 OS=Homo sapiens GN=CFL1 PE=1 SV=3	5.82112e+06	4.40067e+06	4.65317e+06	4.11432e+06	5.10897e+06	4.32991e+06	5.56058e+06	5.21317e+06	5.30635e+06	4.81099e+06	5.38019e+06	4.70071e+06	6.82256e+06	5.36992e+06	6.05782e+06	3.69263e+06	6.11013e+06	5.094e+06	6.22712e+06	5.89722e+06	4.18668e+06	5.21942e+06	4.84042e+06	4.93484e+06	6.13873e+06	4.80809e+06	4.13941e+06	4.7027e+06	3.60146e+06	3.73411e+06	7.09735e+06	4.73794e+06	6.16812e+06	5.32417e+06	5.8211e+06	5.9352e+06	6.04907e+06	6.79738e+06	5.10435e+06	5.23365e+06	3.10709e+06	4.47423e+06	3.262e+06	3.76386e+06	2.02137e+06	3.40235e+06	2.69053e+06
270	sp|P24821|TENA_HUMAN	Tenascin OS=Homo sapiens GN=TNC PE=1 SV=3	404089	762818	275692	228079	169165	224728	770309	240295	459809	498991	246406	368394	343364	382425	102840	193680	369257	541493	209426	374178	112134	339656	268829	446361	165774	101361	954188	251036	445248	669093	130144	76777.2	119182	198308	134906	83154	305944	125027	439904	252133	155589	79773.7	279789	89318.7	350159	133636	103488
271	sp|P67936|TPM4_HUMAN	Tropomyosin alpha-4 chain OS=Homo sapiens GN=TPM4 PE=1 SV=3	3.82845e+06	4.29771e+06	1.63753e+06	1.35409e+06	2.03139e+06	1.73278e+06	2.33652e+06	2.56769e+06	7.34155e+06	502976	1.85434e+06	870579	1.39899e+06	1.90685e+06	2.18425e+06	1.81757e+06	3.00049e+06	5.83828e+06	2.38292e+06	2.07633e+06	1.60592e+06	3.75654e+06	2.52733e+06	1.76544e+06	1.56225e+06	1.34285e+06	1.42479e+06	5.11839e+06	2.73419e+06	1.94753e+06	3.71593e+06	1.24508e+06	2.60552e+06	1.86124e+06	3.75589e+06	2.29338e+06	1.86221e+06	3.53789e+06	1.70751e+06	230561	680627	566460	514344	502647	429139	1.4649e+06	696068
272	sp|P01876|IGHA1_HUMAN	Ig alpha-1 chain C region OS=Homo sapiens GN=IGHA1 PE=1 SV=2	1.40862e+06	2.53784e+06	2.53094e+06	3.72824e+06	1.34397e+06	3.47409e+06	2.86969e+06	1.24848e+06	576361	3.11207e+06	996557	2.07257e+06	1.60096e+06	702818	1.15297e+06	843309	1.7783e+06	1.85265e+06	860247	3.21168e+06	7.76021e+06	1.10974e+06	2.46253e+06	2.79695e+06	1.54492e+06	1.22711e+06	2.11342e+06	1.79441e+06	3.72652e+06	2.09147e+06	891270	3.97436e+06	1.92855e+06	999663	1.68562e+06	3.17325e+06	2.86523e+06	427246	3.51593e+06	1.14528e+06	9.89089e+06	2.60339e+06	2.39528e+06	3.9151e+06	3.34156e+06	2.16104e+06	3.73563e+06
273	sp|P61158|ARP3_HUMAN	Actin-related protein 3 OS=Homo sapiens GN=ACTR3 PE=1 SV=3	1.48768e+06	2.02333e+06	1.48353e+06	1.60946e+06	1.52943e+06	1.94879e+06	2.21968e+06	1.75279e+06	1.28428e+06	1.89303e+06	1.86729e+06	2.10097e+06	1.45741e+06	1.38115e+06	1.39887e+06	783804	1.79068e+06	1.87838e+06	1.61615e+06	1.85327e+06	1.66496e+06	1.23187e+06	1.59966e+06	1.84896e+06	1.24588e+06	1.2908e+06	1.25488e+06	862943	903345	971472	1.37e+06	1.69346e+06	1.43797e+06	1.48382e+06	903873	1.15398e+06	1.54115e+06	1.35051e+06	1.74647e+06	1.78175e+06	1.39564e+06	1.57857e+06	866148	1.29031e+06	887102	651949	1.33771e+06
274	sp|O60664|PLIN3_HUMAN	Perilipin-3 OS=Homo sapiens GN=PLIN3 PE=1 SV=3	1.03112e+06	750728	563144	447974	544707	398990	483354	882462	1.03834e+06	471458	553286	407079	485654	490996	587010	493172	681261	536474	568314	696338	605044	788010	470695	577805	434340	549701	459292	1.00232e+06	522856	645899	1.02038e+06	604568	1.82035e+06	904091	1.56304e+06	471179	758244	1.5659e+06	665368	687242	345800	446167	314118	286579	270309	707718	336048
275	sp|P17174|AATC_HUMAN	Aspartate aminotransferase, cytoplasmic OS=Homo sapiens GN=GOT1 PE=1 SV=3	475936	494728	927093	761812	746224	638091	606120	607937	732025	800123	797425	680186	903457	582061	1.07629e+06	230623	469654	378824	515261	722370	392660	450243	209706	583327	737682	829810	577910	382920	889424	340863	715585	882653	390133	610319	515721	735870	883505	402150	692892	824112	1.0147e+06	1.23416e+06	531011	969263	469424	421972	1.11384e+06
276	sp|P37837|TALDO_HUMAN	Transaldolase OS=Homo sapiens GN=TALDO1 PE=1 SV=2	2.53184e+06	2.36688e+06	2.1563e+06	1.89732e+06	2.22837e+06	1.96507e+06	2.07148e+06	1.96523e+06	2.40208e+06	2.59483e+06	2.17369e+06	2.39763e+06	2.65348e+06	2.38144e+06	1.90723e+06	3.202e+06	2.8902e+06	2.53743e+06	2.59295e+06	2.36879e+06	2.30072e+06	2.25011e+06	2.24899e+06	2.92083e+06	3.51123e+06	2.12044e+06	977868	2.32304e+06	2.02451e+06	1.17535e+06	4.33952e+06	1.96686e+06	2.9172e+06	2.3094e+06	1.86137e+06	1.64312e+06	2.67387e+06	3.48754e+06	2.85095e+06	2.05661e+06	1.49488e+06	1.72117e+06	1.0287e+06	1.39012e+06	664777	1.75997e+06	1.86069e+06
277	sp|P06727|APOA4_HUMAN	Apolipoprotein A-IV OS=Homo sapiens GN=APOA4 PE=1 SV=3	307441	262840	212163	267114	150775	104058	62307.3	323223	173264	154516	185966	242862	231025	409812	269456	432781	215702	383064	118498	219491	1.77593e+06	432083	249141	164929	277959	527443	544553	590116	285750	710849	271082	543734	328301	321980	550625	191775	273263	233147	412403	117112	631214	392230	183642	875357	448042	594571	373558
278	sp|Q15029|U5S1_HUMAN	116 kDa U5 small nuclear ribonucleoprotein component OS=Homo sapiens GN=EFTUD2 PE=1 SV=1	363923	295524	436232	292528	258825	414041	387841	201328	205466	415422	443093	419246	370652	341019	192410	249484	388223	307271	435641	346494	114836	319395	271942	369687	323187	287702	131727	99992.2	244838	137970	195230	197150	88587.9	236201	121541	327400	294510	170135	298193	240877	223754	184795	133587	301723	143041	231447	228885
279	sp|Q13576|IQGA2_HUMAN	Ras GTPase-activating-like protein IQGAP2 OS=Homo sapiens GN=IQGAP2 PE=1 SV=4	203526	170084	162171	290477	156950	202852	141646	157061	229273	96233.9	267798	256427	359905	88230.3	374929	140303	139077	129705	64466.9	195017	170709	183024	124052	147898	194535	372858	203612	217881	280727	123285	115835	248281	97696.2	118684	245015	188738	167973	139512	160891	167715	409139	500431	122622	389610	265776	325564	517416
280	sp|P39023|RL3_HUMAN	60S ribosomal protein L3 OS=Homo sapiens GN=RPL3 PE=1 SV=2	580683	695479	959375	740752	672620	1.23198e+06	846646	549125	552177	688109	732623	1.01034e+06	790104	769450	559383	337851	881599	731328	1.00067e+06	920154	370836	631909	612078	721947	923919	871793	288242	220950	699553	194758	601379	662122	378105	790000	395585	991832	638028	432390	777540	1.08113e+06	437901	413158	226357	642945	260673	245165	751504
281	sp|O00159|MYO1C_HUMAN	Unconventional myosin-Ic OS=Homo sapiens GN=MYO1C PE=1 SV=4	239285	297872	239837	370313	224721	266366	254508	248266	152876	342409	272907	265024	253627	211459	278606	123936	179545	247748	275695	249039	133330	175029	143740	225591	112342	196765	307292	94340.9	286913	138132	158751	228563	172523	163593	132709	192838	191247	123148	259591	137579	475370	514206	849397	723742	1.0754e+06	294904	781717
282	sp|P29692|EF1D_HUMAN	Elongation factor 1-delta OS=Homo sapiens GN=EEF1D PE=1 SV=5	1.15226e+06	1.25005e+06	1.06219e+06	911487	1.06592e+06	1.13048e+06	1.3939e+06	911893	1.8922e+06	1.64672e+06	1.15853e+06	950374	1.24563e+06	1.28995e+06	1.19879e+06	1.28895e+06	1.52274e+06	1.41548e+06	2.01121e+06	1.38876e+06	630506	1.41686e+06	621364	1.05501e+06	1.87492e+06	1.4448e+06	664573	820691	1.33169e+06	560571	1.75802e+06	868197	1.51151e+06	1.10142e+06	1.43594e+06	1.5948e+06	1.49126e+06	1.22977e+06	1.16245e+06	1.7592e+06	675736	551573	351533	644396	313868	940716	587514
283	sp|P49411|EFTU_HUMAN	Elongation factor Tu, mitochondrial OS=Homo sapiens GN=TUFM PE=1 SV=2	912738	794844	1.3876e+06	1.20214e+06	1.17839e+06	1.1084e+06	630975	1.00602e+06	453981	530447	685850	999992	2.05006e+06	1.26886e+06	758296	423194	737162	827534	800867	767469	527487	387135	216105	819427	1.09977e+06	1.55018e+06	647544	186887	725126	294579	1.12976e+06	882251	340375	899537	741462	876359	737341	873342	760165	387412	1.38989e+06	1.52729e+06	677344	1.77595e+06	888296	1.05806e+06	1.50706e+06
284	sp|Q92499|DDX1_HUMAN	ATP-dependent RNA helicase DDX1 OS=Homo sapiens GN=DDX1 PE=1 SV=2	586192	670460	749879	711705	775272	915555	708572	530491	566090	760488	683525	774344	826554	792569	616169	387752	588312	570831	850477	753709	521388	574020	522913	587562	651142	781137	499168	295806	718878	284133	493331	663949	360917	684531	425769	742076	572858	488603	745702	800234	535939	642134	345050	500917	184005	461220	722408
285	sp|P05091|ALDH2_HUMAN	Aldehyde dehydrogenase, mitochondrial OS=Homo sapiens GN=ALDH2 PE=1 SV=2	936097	998332	930893	1.89846e+06	2.20168e+06	1.17397e+06	1.48306e+06	1.98577e+06	430959	1.08714e+06	1.18195e+06	991343	1.12508e+06	892883	1.40308e+06	998968	606429	468537	864780	614726	649188	194971	143913	705990	633199	680468	548927	191747	746324	179095	815276	1.02806e+06	734505	371651	470163	489341	554203	695653	570884	295218	1.38812e+06	1.09891e+06	675240	1.8762e+06	785219	493749	1.04139e+06
286	sp|Q96AE4|FUBP1_HUMAN	Far upstream element-binding protein 1 OS=Homo sapiens GN=FUBP1 PE=1 SV=3	1.21161e+06	852593	868355	927170	1.44134e+06	989137	897002	939680	1.48091e+06	1.29744e+06	903603	944127	1.46348e+06	1.12631e+06	997729	646441	1.28951e+06	938823	1.961e+06	1.16454e+06	551616	1.48882e+06	644521	1.04149e+06	1.67836e+06	1.57907e+06	609640	592844	992025	613846	2.17314e+06	952393	1.42515e+06	1.46127e+06	1.50984e+06	1.52299e+06	1.30347e+06	1.69965e+06	732614	1.1325e+06	665516	645308	381432	590064	330402	996675	630588
287	sp|Q8N1G4|LRC47_HUMAN	Leucine-rich repeat-containing protein 47 OS=Homo sapiens GN=LRRC47 PE=1 SV=1	446966	437509	433509	416196	498520	480543	494428	450100	517005	522792	460183	400306	722504	497900	465793	195172	456616	445157	410716	506346	235891	318796	308041	476553	676768	427313	349534	312057	426571	251522	599514	398925	395502	551292	385814	591909	539825	417592	444991	459521	326795	468634	221042	370482	387283	296657	399910
288	sp|O75116|ROCK2_HUMAN	Rho-associated protein kinase 2 OS=Homo sapiens GN=ROCK2 PE=1 SV=4	161208	155600	233451	278608	342369	332392	278017	236479	187905	343695	269917	194052	258236	225043	261895	195295	212518	192674	266307	221261	118361	211192	218943	234798	309277	190357	215245	202681	228338	165056	205120	220273	330455	225023	213968	235808	230085	142377	216837	352094	132039	160686	173040	124165	156028	166414	190960
289	sp|Q16851|UGPA_HUMAN	UTP--glucose-1-phosphate uridylyltransferase OS=Homo sapiens GN=UGP2 PE=1 SV=5	620790	720282	886651	1.08435e+06	822558	825162	878799	798641	642596	688354	1.27015e+06	1.11535e+06	770986	653737	1.34094e+06	776580	565853	603676	396080	1.23753e+06	632014	527485	759683	819922	591485	549158	483502	408275	1.18038e+06	272012	539660	857530	537342	607699	564810	574105	831926	478665	785725	1.08706e+06	1.0695e+06	1.53856e+06	481335	1.52442e+06	545044	757769	1.42101e+06
290	sp|Q15046|SYK_HUMAN	Lysine--tRNA ligase OS=Homo sapiens GN=KARS PE=1 SV=3	714612	795505	1.15484e+06	742503	812057	755344	874307	748697	626322	840222	615618	621227	1.04059e+06	749285	600493	225146	536450	711417	746994	902570	390914	948866	334506	817513	997165	982290	381791	361523	614570	239843	752732	538802	561469	815791	412417	645598	619813	806722	937457	661429	521486	509735	254524	547125	325697	253103	506846
291	sp|Q9UGI8|TES_HUMAN	Testin OS=Homo sapiens GN=TES PE=1 SV=1	566638	354170	256713	330930	343281	391205	371075	885424	236429	288021	397252	397315	506620	538813	247442	257198	362134	295418	305153	342866	204389	322519	379283	678130	246811	399008	1.36551e+06	409864	402658	711567	385974	365687	236464	199633	148351	395995	419985	302718	498911	423380	353133	1.32877e+06	2.21314e+06	386634	2.11252e+06	266120	510680
292	sp|Q12931|TRAP1_HUMAN	Heat shock protein 75 kDa, mitochondrial OS=Homo sapiens GN=TRAP1 PE=1 SV=3	170650	274345	424168	372561	388199	314696	414836	360934	186206	275924	322059	218911	522562	299067	199879	223180	205595	136201	452468	158096	166666	105384	95776.5	144243	466756	380243	113811	100426	248548	86640.2	244279	343124	207864	222041	141949	191095	148002	179864	267853	144717	176170	179640	105065	307778	107150	273727	175530
293	sp|P43243|MATR3_HUMAN	Matrin-3 OS=Homo sapiens GN=MATR3 PE=1 SV=2	415893	455907	474799	413181	482377	406023	460274	386508	452885	545995	391818	507000	505067	506182	317264	319534	730693	480080	564591	508811	127329	517157	321486	577415	647091	727186	178571	162649	437100	164563	747743	360404	210689	627835	302107	618841	535777	745292	446284	422958	255328	265130	157650	304414	122928	224696	293329
294	sp|Q9NY33|DPP3_HUMAN	Dipeptidyl peptidase 3 OS=Homo sapiens GN=DPP3 PE=1 SV=2	600394	812249	840036	712623	919366	857934	1.04361e+06	853759	648202	899970	859732	664393	1.0889e+06	808150	794859	505632	812425	680316	785688	923110	588587	692868	619257	762981	1.00568e+06	868150	443850	605614	772542	283050	699698	746456	767433	651666	495596	670209	846939	790869	888705	1.08226e+06	576227	560804	289664	580881	347730	333217	643607
295	sp|P04083|ANXA1_HUMAN	Annexin A1 OS=Homo sapiens GN=ANXA1 PE=1 SV=2	511943	1.12995e+06	391838	280456	307388	268352	346920	459423	1.30806e+06	647789	341995	579843	205719	326359	365734	1.03357e+06	360540	682597	226856	247553	750986	228488	370797	412777	118524	127672	362328	366288	275443	381284	121297	242882	192282	1.08097e+06	152321	409205	261157	210489	308300	314666	385600	104915	587580	723129	988121	339046	420310
296	sp|Q8N163|CCAR2_HUMAN	Cell cycle and apoptosis regulator protein 2 OS=Homo sapiens GN=CCAR2 PE=1 SV=2	428881	473233	662099	529262	603950	642968	530581	593500	511641	644772	616264	574188	808685	450227	535323	937952	679548	562114	541711	691083	354296	681989	428212	564054	640736	818729	429231	539641	897560	244146	394785	594566	630524	714823	501827	756214	481084	663790	748196	579149	483597	459867	345573	428369	350643	358475	501338
297	sp|P36578|RL4_HUMAN	60S ribosomal protein L4 OS=Homo sapiens GN=RPL4 PE=1 SV=5	1.37554e+06	1.60945e+06	2.17434e+06	1.89643e+06	1.6791e+06	2.59613e+06	1.76538e+06	1.12703e+06	1.9562e+06	1.80139e+06	1.73843e+06	1.96393e+06	1.68517e+06	1.29907e+06	1.23267e+06	787922	1.94563e+06	1.38652e+06	1.89461e+06	1.8739e+06	513445	1.69126e+06	1.78932e+06	1.28255e+06	1.65658e+06	1.94835e+06	673987	471923	1.68804e+06	489738	1.07177e+06	1.33149e+06	1.04927e+06	2.47601e+06	1.69721e+06	2.69661e+06	1.65665e+06	1.41644e+06	1.39884e+06	1.97856e+06	1.19671e+06	1.24351e+06	261509	1.60639e+06	535491	539570	1.35645e+06
298	sp|O43776|SYNC_HUMAN	Asparagine--tRNA ligase, cytoplasmic OS=Homo sapiens GN=NARS PE=1 SV=1	390622	755854	597568	862176	1.03428e+06	1.00493e+06	788218	662044	772711	810231	760433	847071	1.21391e+06	675526	885624	364423	827243	560393	1.05795e+06	903424	518396	659799	462312	741872	692597	817678	561334	390586	640935	355277	566202	760773	534806	715043	682907	959493	894610	595501	797665	1.18836e+06	770198	990305	341256	925635	461002	370583	917304
299	sp|P50454|SERPH_HUMAN	Serpin H1 OS=Homo sapiens GN=SERPINH1 PE=1 SV=2	1.27995e+06	2.18021e+06	1.38171e+06	823785	502336	1.15155e+06	1.43781e+06	853294	1.7471e+06	1.40843e+06	929637	883952	567422	925923	722479	495351	1.97641e+06	1.5394e+06	1.03477e+06	922280	1.84264e+06	1.10734e+06	1.32782e+06	893568	606567	263140	511386	306113	1.31721e+06	533379	495079	404987	728769	376419	442338	591750	439533	304772	952261	985484	134979	152107	80702.2	203796	227324	149770	88749
300	sp|P00488|F13A_HUMAN	Coagulation factor XIII A chain OS=Homo sapiens GN=F13A1 PE=1 SV=4	367945	477780	392552	421571	411071	302425	244436	609886	291517	276849	253212	1.31827e+06	169188	331144	553499	476270	222754	277822	125090	187027	2.5101e+06	282258	353611	542708	153020	415498	803071	268153	682695	828141	181128	597386	368035	284430	143345	121623	156760	179710	538756	99791.7	1.14937e+06	632669	454503	1.84597e+06	563758	530634	971242
301	sp|P07195|LDHB_HUMAN	L-lactate dehydrogenase B chain OS=Homo sapiens GN=LDHB PE=1 SV=2	1.78917e+06	2.12625e+06	5.0072e+06	2.32457e+06	3.87651e+06	4.51662e+06	3.97637e+06	2.95758e+06	4.60242e+06	5.21159e+06	2.91975e+06	3.82563e+06	1.95023e+06	3.88787e+06	3.07105e+06	3.90785e+06	2.93896e+06	3.61392e+06	9.34042e+06	3.24039e+06	3.53244e+06	2.22324e+06	1.64889e+06	3.38446e+06	5.09331e+06	2.18435e+06	5.21342e+06	3.65002e+06	7.11603e+06	3.28994e+06	3.0236e+06	3.71011e+06	1.14555e+06	3.35869e+06	2.42074e+06	6.84796e+06	2.49218e+06	3.51559e+06	4.11948e+06	1.09568e+06	2.09764e+06	3.96397e+06	3.60369e+06	2.74823e+06	2.96546e+06	1.50714e+06	2.53224e+06
302	sp|P40926|MDHM_HUMAN	Malate dehydrogenase, mitochondrial OS=Homo sapiens GN=MDH2 PE=1 SV=3	1.88574e+06	3.62293e+06	2.9448e+06	3.24601e+06	4.83656e+06	3.43084e+06	4.22267e+06	5.04421e+06	1.66931e+06	3.01652e+06	2.53817e+06	1.89329e+06	4.23396e+06	2.63814e+06	2.89857e+06	1.82086e+06	1.22857e+06	1.70763e+06	2.47205e+06	1.58698e+06	2.11322e+06	777632	978037	1.79681e+06	2.0887e+06	2.12904e+06	1.55014e+06	595106	2.30529e+06	657461	1.37784e+06	1.90589e+06	3.43512e+06	1.47285e+06	1.08195e+06	1.44566e+06	1.51519e+06	1.75853e+06	1.48912e+06	927204	1.62415e+06	2.00429e+06	1.00682e+06	2.34094e+06	1.28786e+06	770568	1.52002e+06
303	sp|P54578|UBP14_HUMAN	Ubiquitin carboxyl-terminal hydrolase 14 OS=Homo sapiens GN=USP14 PE=1 SV=3	248685	379399	372128	335573	411807	420789	355183	387957	332085	343738	332721	368468	457438	368658	338739	392053	344323	521166	535935	444721	329122	357026	293540	369007	356100	279437	362487	288708	404075	289227	277475	329482	344237	344852	235838	462297	329186	297079	346049	730591	297487	341763	227548	268852	210009	169505	348830
304	sp|Q15393|SF3B3_HUMAN	Splicing factor 3B subunit 3 OS=Homo sapiens GN=SF3B3 PE=1 SV=4	332389	457903	570576	439649	371631	569343	477153	323402	284438	570951	445945	481683	509705	516563	295026	268516	517902	431237	463140	432101	225627	295246	345488	501592	635129	368649	239715	116264	390016	136619	273155	305171	129669	379795	106898	449277	330770	219548	423651	340804	262623	154330	87093.8	311851	117833	113642	299842
305	sp|P00966|ASSY_HUMAN	Argininosuccinate synthase OS=Homo sapiens GN=ASS1 PE=1 SV=2	999434	736357	4.36246e+06	1.30253e+06	1.42554e+06	2.26229e+06	2.2916e+06	1.06586e+06	3.34932e+06	3.14701e+06	1.83638e+06	1.0446e+06	1.57072e+06	966480	1.19476e+06	229025	1.00741e+06	606829	1.41788e+06	2.54712e+06	632140	1.34371e+06	438260	1.38492e+06	1.64507e+06	3.42115e+06	624196	472886	1.88588e+06	594524	894548	1.55676e+06	1.72378e+06	3.71117e+06	1.26827e+06	1.60421e+06	1.67522e+06	1.34509e+06	2.30514e+06	1.69069e+06	1.24625e+06	1.47203e+06	662523	1.1495e+06	509674	697806	1.35353e+06
306	sp|O60841|IF2P_HUMAN	Eukaryotic translation initiation factor 5B OS=Homo sapiens GN=EIF5B PE=1 SV=4	180030	230872	245250	201914	176011	256862	246263	201670	260738	207910	190446	177090	246797	250382	172370	170570	270686	187213	285968	182002	71946.4	237034	149364	239097	370561	234984	118402	131068	219857	132195	251054	186266	159313	234297	201762	246173	244658	228076	270981	383105	121818	136812	71835.4	113234	84749.4	147744	212625
307	sp|O00231|PSD11_HUMAN	26S proteasome non-ATPase regulatory subunit 11 OS=Homo sapiens GN=PSMD11 PE=1 SV=3	339222	384943	302611	359667	350112	377033	371418	309678	366583	457804	373778	319184	452301	410489	396568	335984	439934	322620	470351	389555	249580	464563	376905	331768	464038	469459	245472	246555	355974	234569	445914	364432	409676	503830	420040	488904	452551	471770	365820	473301	262948	312871	146272	258291	85631.6	209713	220531
308	sp|P00734|THRB_HUMAN	Prothrombin OS=Homo sapiens GN=F2 PE=1 SV=2	260857	301132	458772	273000	116363	141792	109005	199267	169019	202677	289618	517098	281920	256329	244343	613094	294833	260919	154180	183989	1.09364e+06	410119	1.16574e+06	396989	255990	332990	414485	762349	245844	601615	202911	415069	323869	339190	265827	250214	238547	172676	301905	258116	362482	356581	714687	564390	650455	416024	521916
309	sp|Q14624|ITIH4_HUMAN	Inter-alpha-trypsin inhibitor heavy chain H4 OS=Homo sapiens GN=ITIH4 PE=1 SV=4	216706	280740	383127	271002	62967.1	151364	148893	166040	155020	232849	165639	476682	213704	330607	174835	878118	254864	248579	162024	173105	1.04355e+06	397597	686027	334729	280963	326991	398968	447375	488742	583366	172567	378715	283533	203012	178324	267510	195402	156767	352193	194915	585175	246761	682804	582047	613864	253815	390291
310	sp|P11678|PERE_HUMAN	Eosinophil peroxidase OS=Homo sapiens GN=EPX PE=1 SV=2	1.31279e+06	1.01379e+06	1.81035e+06	1.98197e+06	2.26452e+06	767144	1.39127e+06	1.38136e+06	604351	2.12875e+06	1.19267e+06	1.64715e+06	368054	577321	1.33001e+06	441364	2.56751e+06	2.02371e+06	1.55123e+06	2.08964e+06	116367	976180	175886	1.08621e+06	591869	141800	361184	318559	1.29575e+06	590681	323244	1.35624e+06	369915	212097	268944	687221	793107	483637	1.57963e+06	186563	2.00005e+06	578054	331547	1.33807e+06	281658	157966	661432
311	sp|P49591|SYSC_HUMAN	Serine--tRNA ligase, cytoplasmic OS=Homo sapiens GN=SARS PE=1 SV=3	689380	775613	803097	660841	833224	1.00838e+06	810765	803925	753604	858642	700182	734973	901371	731802	832035	391434	644696	685382	830027	893549	916801	891412	516955	727951	840626	655274	625531	406944	851278	402008	1.01681e+06	805625	705303	780732	647901	731427	769016	849953	837705	775836	588829	620345	333090	599593	220585	325026	477873
312	sp|P23246|SFPQ_HUMAN	Splicing factor, proline- and glutamine-rich OS=Homo sapiens GN=SFPQ PE=1 SV=2	893519	953518	986031	1.04947e+06	1.26015e+06	1.15127e+06	1.05221e+06	860365	1.00953e+06	1.20587e+06	961007	1.00704e+06	1.29259e+06	975506	866201	560645	1.23217e+06	819922	1.34909e+06	1.02226e+06	289720	813946	841569	1.15165e+06	1.0656e+06	950591	468989	220570	1.29287e+06	241810	887367	815103	424288	1.18596e+06	653471	1.52095e+06	935832	689260	902372	611579	730895	555798	209066	673954	381283	613944	844940
313	sp|P31943|HNRH1_HUMAN	Heterogeneous nuclear ribonucleoprotein H OS=Homo sapiens GN=HNRNPH1 PE=1 SV=4	306859	282862	276487	252390	294534	285317	278918	211261	188406	324406	250956	295634	430267	396545	231522	155666	428121	406275	511043	306474	164644	388582	268048	422927	439632	371075	135762	145670	231770	164177	564078	291687	180468	314248	223470	313092	383776	498946	343972	275496	261208	233932	142689	201841	113894	299933	262493
314	sp|P00505|AATM_HUMAN	Aspartate aminotransferase, mitochondrial OS=Homo sapiens GN=GOT2 PE=1 SV=3	798795	1.19431e+06	1.23113e+06	1.16969e+06	1.58725e+06	1.13184e+06	1.26717e+06	1.58491e+06	542011	874528	930447	795436	1.50039e+06	972739	843210	973896	518681	778998	847682	608031	590539	264254	213465	707309	857067	1.02815e+06	645712	310801	752248	354597	405865	642160	1.0662e+06	429115	386546	587049	421486	494420	633169	219868	717252	874368	563589	982665	671326	612580	690032
315	sp|P09429|HMGB1_HUMAN	High mobility group protein B1 OS=Homo sapiens GN=HMGB1 PE=1 SV=3	2.77816e+06	1.51137e+06	873339	1.29104e+06	2.48775e+06	1.07325e+06	1.17365e+06	1.92692e+06	1.82509e+06	958976	1.34489e+06	578425	2.16131e+06	1.51413e+06	1.22953e+06	524416	2.34609e+06	1.36052e+06	1.71177e+06	1.8665e+06	493995	1.79548e+06	714582	1.56497e+06	2.1319e+06	2.71573e+06	739975	1.39504e+06	1.00377e+06	549410	6.17259e+06	1.25408e+06	3.78294e+06	1.77695e+06	2.02605e+06	2.2675e+06	2.75316e+06	5.74717e+06	1.18979e+06	2.11695e+06	783223	761845	443814	550633	195097	1.12513e+06	620246
316	sp|P48637|GSHB_HUMAN	Glutathione synthetase OS=Homo sapiens GN=GSS PE=1 SV=1	145203	193675	165446	212368	228698	190591	243580	267036	154757	252766	211602	177948	291258	282203	184858	147514	157824	182896	92047.4	212317	152636	208374	146719	241312	239848	270952	179759	105545	169414	60723.2	254771	219760	309741	145679	116946	122238	262204	271463	203498	200788	145712	183670	105602	129291	70641.1	99118.6	224922
317	sp|O43242|PSMD3_HUMAN	26S proteasome non-ATPase regulatory subunit 3 OS=Homo sapiens GN=PSMD3 PE=1 SV=2	499385	681442	594701	632576	579335	691121	685109	537138	448157	688784	624199	652994	771589	728340	582182	509166	674405	591706	698273	689784	438645	739709	605415	625084	844544	690224	564523	321685	689602	280042	745080	657452	547920	701194	510644	760237	723814	575714	710414	1.14878e+06	508832	492096	206839	599931	344499	288117	461862
318	sp|P63244|RACK1_HUMAN	Receptor of activated protein C kinase 1 OS=Homo sapiens GN=RACK1 PE=1 SV=3	1.68035e+06	1.9617e+06	2.80442e+06	2.34014e+06	1.85912e+06	3.16761e+06	2.38605e+06	1.42214e+06	1.6884e+06	2.22236e+06	2.32007e+06	2.71387e+06	2.37299e+06	2.27768e+06	1.42295e+06	1.00431e+06	2.55929e+06	2.03241e+06	2.67015e+06	2.38058e+06	1.12136e+06	1.9199e+06	1.7678e+06	2.27744e+06	2.45435e+06	2.25875e+06	869008	702343	1.73151e+06	477115	1.81645e+06	2.02685e+06	840349	2.23203e+06	1.14013e+06	2.77662e+06	2.12284e+06	1.55481e+06	2.08655e+06	2.75737e+06	1.84308e+06	1.7262e+06	705319	2.37273e+06	923585	947749	2.50491e+06
319	sp|Q32MZ4|LRRF1_HUMAN	Leucine-rich repeat flightless-interacting protein 1 OS=Homo sapiens GN=LRRFIP1 PE=1 SV=2	397265	359949	200625	201939	305482	208865	257565	297564	607096	188118	249242	215784	295591	189532	293218	367654	443091	325996	228381	297500	152641	411277	207337	211723	319720	246528	158440	473833	205293	187342	377166	235948	347376	586640	598591	453814	405491	486091	206433	313894	178813	183216	177432	130239	91112.6	362420	172523
320	sp|Q96I99|SUCB2_HUMAN	Succinyl-CoA ligase [GDP-forming] subunit beta, mitochondrial OS=Homo sapiens GN=SUCLG2 PE=1 SV=2	700704	750564	691558	1.56308e+06	1.52636e+06	903253	729002	712159	273586	165313	795825	768233	825597	563349	1.42626e+06	530497	326076	461447	651852	593378	380237	185369	84119.9	425298	465151	586621	400145	180615	556951	320780	494720	704056	329686	269226	480351	346422	395046	524524	405260	209238	990879	1.22599e+06	554150	1.56857e+06	587210	774947	1.10049e+06
321	sp|Q9ULV4|COR1C_HUMAN	Coronin-1C OS=Homo sapiens GN=CORO1C PE=1 SV=1	471289	528684	483494	413063	366197	426956	570442	804015	412809	439888	467713	371482	349959	482747	337355	286890	367015	504874	418143	409184	339381	216021	298020	414234	303486	155331	610295	325057	444300	438495	214176	350050	246613	237409	147130	286527	249996	227549	424609	269714	253556	342967	930876	303213	977776	88732.3	191608
322	sp|P14314|GLU2B_HUMAN	Glucosidase 2 subunit beta OS=Homo sapiens GN=PRKCSH PE=1 SV=2	1.55653e+06	1.17437e+06	1.07308e+06	1.0346e+06	1.38023e+06	1.1212e+06	1.05168e+06	1.31985e+06	1.76685e+06	969718	1.38976e+06	929468	1.20264e+06	1.06229e+06	1.15375e+06	1.25804e+06	1.21413e+06	1.30629e+06	744024	1.07959e+06	823527	1.09554e+06	1.02724e+06	1.02978e+06	911342	1.10158e+06	672740	997551	763571	828166	1.79368e+06	948914	1.07933e+06	913677	1.47875e+06	1.21801e+06	1.39062e+06	1.48797e+06	855143	700514	852188	814149	682174	961551	457987	1.38303e+06	907704
323	sp|P45974|UBP5_HUMAN	Ubiquitin carboxyl-terminal hydrolase 5 OS=Homo sapiens GN=USP5 PE=1 SV=2	548403	505020	719718	612680	589184	590747	446191	486465	188165	611581	608512	648345	786491	705091	450086	434452	593871	553514	676101	710293	405615	608572	626651	724715	623429	703771	681908	237436	743822	337892	701723	733367	389107	518981	421606	873168	594835	614750	768990	893371	540387	708768	436295	561517	354577	236248	396670
324	sp|P07910|HNRPC_HUMAN	Heterogeneous nuclear ribonucleoproteins C1/C2 OS=Homo sapiens GN=HNRNPC PE=1 SV=4	2.72317e+06	2.90373e+06	2.7298e+06	2.02326e+06	3.31096e+06	2.65977e+06	1.81538e+06	1.89442e+06	4.37012e+06	2.38643e+06	1.99383e+06	1.77067e+06	2.39091e+06	3.36854e+06	2.03775e+06	1.74768e+06	3.24095e+06	2.88273e+06	4.88181e+06	2.67355e+06	1.06664e+06	3.49689e+06	2.72466e+06	2.0975e+06	4.1791e+06	4.11644e+06	1.41296e+06	1.33714e+06	2.46908e+06	928170	4.18296e+06	1.68615e+06	1.76874e+06	3.43987e+06	3.09311e+06	4.65465e+06	3.36196e+06	4.03572e+06	2.04129e+06	2.10168e+06	1.31297e+06	1.10497e+06	609530	1.45164e+06	686269	1.82363e+06	1.37527e+06
325	sp|P55884|EIF3B_HUMAN	Eukaryotic translation initiation factor 3 subunit B OS=Homo sapiens GN=EIF3B PE=1 SV=3	366650	499995	686879	532268	523681	651618	558288	405775	454555	565878	585664	619890	617283	540292	451104	408085	556844	404200	700357	582404	277526	496306	382108	627772	726639	521066	238297	153511	480392	133646	498166	491077	265520	526954	314843	561928	504500	394633	577270	797002	411344	405890	170160	489872	240618	211138	511146
326	sp|O60547|GMDS_HUMAN	GDP-mannose 4,6 dehydratase OS=Homo sapiens GN=GMDS PE=1 SV=1	1.2036e+06	1.23018e+06	2.05789e+06	2.3965e+06	1.73184e+06	2.1417e+06	1.6367e+06	819780	546876	2.321e+06	2.27065e+06	1.96723e+06	2.54791e+06	844531	2.03265e+06	709758	1.2712e+06	760273	981477	1.78211e+06	539318	934089	1.28548e+06	1.17899e+06	1.5712e+06	3.14206e+06	599737	386186	1.51666e+06	399729	905484	2.62359e+06	458162	1.86838e+06	1.52359e+06	1.45658e+06	2.1702e+06	949272	1.48351e+06	1.69065e+06	2.12717e+06	1.72176e+06	409887	1.85319e+06	351596	709436	1.81726e+06
327	sp|P12270|TPR_HUMAN	Nucleoprotein TPR OS=Homo sapiens GN=TPR PE=1 SV=3	116558	143083	170988	148342	115692	168595	124888	70946.9	151789	159158	171726	127782	149965	101917	87058.6	161509	184825	201307	159164	120952	99337.9	121658	113416	113209	148104	118524	79332.8	80490.2	132673	69781	165788	104911	83462.5	166464	97111.7	120239	80372.1	95219.7	109543	128759	98642.6	49743.8	50840	74604.7	55813.3	80281	67663.3
328	sp|P37802|TAGL2_HUMAN	Transgelin-2 OS=Homo sapiens GN=TAGLN2 PE=1 SV=3	7.13046e+06	7.24841e+06	4.40928e+06	4.01596e+06	5.82987e+06	4.58507e+06	5.52975e+06	5.85508e+06	8.90901e+06	4.52303e+06	4.70461e+06	3.2579e+06	4.70173e+06	5.21475e+06	5.03148e+06	3.62561e+06	9.34656e+06	6.83509e+06	4.619e+06	5.02013e+06	4.05457e+06	8.93299e+06	6.46089e+06	5.73123e+06	6.87473e+06	5.78077e+06	3.42225e+06	4.95404e+06	4.22695e+06	3.26735e+06	8.88513e+06	3.93485e+06	8.65657e+06	5.32855e+06	7.02996e+06	6.22429e+06	7.50244e+06	1.0555e+07	4.90025e+06	6.67589e+06	3.12559e+06	2.23352e+06	1.27633e+06	1.83666e+06	1.19561e+06	4.94416e+06	2.09846e+06
329	sp|P01008|ANT3_HUMAN	Antithrombin-III OS=Homo sapiens GN=SERPINC1 PE=1 SV=1	439579	501494	547831	669897	285298	415512	281059	393567	308112	386425	419691	416290	639286	518210	327485	775864	325478	341377	291631	248034	2.33651e+06	569081	1.16729e+06	545676	398295	656126	660708	823924	671296	1.10892e+06	286385	646747	509342	568182	451513	439987	447494	352369	475263	468081	873708	675271	752299	558858	946865	532597	775645
330	sp|Q99613|EIF3C_HUMAN	Eukaryotic translation initiation factor 3 subunit C OS=Homo sapiens GN=EIF3C PE=1 SV=1	325620	481380	631546	489816	479044	678146	490054	368591	552158	505004	484546	557453	599562	489697	462579	373591	509393	417495	652697	630281	265148	419001	355119	473693	657220	535509	251559	157823	858786	165163	492073	489294	296003	498516	331592	587370	475931	381981	482313	651456	445825	406013	199487	436083	151497	215154	401486
331	sp|Q9NYU2|UGGG1_HUMAN	UDP-glucose:glycoprotein glucosyltransferase 1 OS=Homo sapiens GN=UGGT1 PE=1 SV=3	169777	254512	268005	297185	277157	363513	258453	250778	235966	343557	356948	267653	216176	183465	234706	244401	243093	277431	151314	263737	182588	148218	146560	210774	163025	229304	131762	118004	246676	87736.1	111792	270695	86421.3	128112	155637	224914	214473	118071	187565	226491	196264	210435	100800	309993	144228	194674	300268
332	sp|P05198|IF2A_HUMAN	Eukaryotic translation initiation factor 2 subunit 1 OS=Homo sapiens GN=EIF2S1 PE=1 SV=3	615704	713414	665076	636581	663041	678788	809931	578940	664766	835321	612440	498456	1.05027e+06	785270	551118	419714	749165	688138	1.01207e+06	806414	383217	888695	538873	677000	705537	633305	398458	309443	642452	336429	617256	543619	692551	666050	609719	831425	816759	620399	608024	942032	491483	549266	304821	548749	319457	365149	487879
333	sp|P01042|KNG1_HUMAN	Kininogen-1 OS=Homo sapiens GN=KNG1 PE=1 SV=2	581816	688180	841963	887017	225744	336378	358666	806354	335420	446045	404847	1.39214e+06	567467	939884	652905	1.09165e+06	753804	648574	275025	610205	3.24729e+06	1.20603e+06	1.78152e+06	1.06643e+06	522430	766950	1.7767e+06	1.60001e+06	602907	2.87792e+06	403995	1.15725e+06	1.12468e+06	615624	678735	425029	546143	551825	939730	438396	1.8196e+06	1.03976e+06	2.07717e+06	1.78487e+06	2.52226e+06	1.69983e+06	1.1822e+06
334	sp|P63104|1433Z_HUMAN	14-3-3 protein zeta/delta OS=Homo sapiens GN=YWHAZ PE=1 SV=1	5.44232e+06	6.34669e+06	4.7399e+06	5.05286e+06	6.22724e+06	5.02943e+06	7.62396e+06	6.14383e+06	7.29582e+06	5.29252e+06	5.67812e+06	4.8642e+06	5.46946e+06	7.11828e+06	5.83635e+06	5.76395e+06	6.30451e+06	5.86891e+06	9.74705e+06	6.1016e+06	3.72719e+06	6.75216e+06	5.87455e+06	6.16562e+06	8.17879e+06	7.08604e+06	4.50544e+06	5.58831e+06	6.02937e+06	3.42556e+06	7.78057e+06	4.97631e+06	1.01512e+07	6.02718e+06	7.72602e+06	7.91514e+06	8.32954e+06	7.36847e+06	6.2146e+06	1.13263e+07	5.21134e+06	5.64558e+06	4.41535e+06	3.78332e+06	2.89496e+06	6.8243e+06	4.21345e+06
335	sp|Q02818|NUCB1_HUMAN	Nucleobindin-1 OS=Homo sapiens GN=NUCB1 PE=1 SV=4	540127	468187	365430	454299	507841	344783	382225	456700	655749	323708	517404	276327	366901	312686	556014	440652	506026	319685	446280	424995	274189	501423	231821	273690	208303	571403	274653	334368	395015	266683	535029	301087	372857	377164	803054	497479	562862	503941	328723	319346	280055	263932	188978	252576	148624	456962	264336
336	sp|Q96TA1|NIBL1_HUMAN	Niban-like protein 1 OS=Homo sapiens GN=FAM129B PE=1 SV=3	492548	488991	505426	391823	378547	492508	491664	330953	369843	347763	562426	380744	411453	315605	475303	178024	356279	295661	355288	471132	312003	442180	354653	435753	379921	405699	226312	254660	633201	174689	339639	468306	424437	364248	298148	392848	440951	306137	438061	602380	474926	493099	195874	360759	218162	348176	494094
337	sp|P62136|PP1A_HUMAN	Serine/threonine-protein phosphatase PP1-alpha catalytic subunit OS=Homo sapiens GN=PPP1CA PE=1 SV=1	101954	117754	94343	86048.9	76765	105092	109858	96517.6	78977	123628	81007.4	87959.4	98137.2	116253	80128.9	68308.2	104215	112114	105655	111466	99838.4	88217.8	129471	108190	105241	93390	87991.4	31212.4	122218	72855.7	88936.6	96966.8	83478.9	101273	81331.9	91727.6	75322.9	85012.1	124446	110340	64203.3	67174.5	46122.7	57845.7	42738.3	37513	66857.3
338	sp|P14866|HNRPL_HUMAN	Heterogeneous nuclear ribonucleoprotein L OS=Homo sapiens GN=HNRNPL PE=1 SV=2	436621	450957	519785	524264	511019	650208	495682	385570	370999	443028	445493	520184	609897	661024	367798	252672	543081	367098	546752	592127	237123	409805	590621	626503	554888	631483	301665	169679	402994	140417	518530	476334	214397	425656	276783	611644	546681	491879	600857	458500	360655	366962	150175	372501	158022	190798	376145
339	sp|P23142|FBLN1_HUMAN	Fibulin-1 OS=Homo sapiens GN=FBLN1 PE=1 SV=4	649892	868127	530760	611193	340398	391208	669561	996883	568504	1.06232e+06	431986	524450	606248	830170	439449	246640	744405	1.05764e+06	594563	564727	785970	587980	892931	1.14797e+06	269078	291347	783010	395576	489942	561693	432181	333211	265286	259546	210026	285333	373882	240926	804348	332958	384136	397591	703909	403857	1.14454e+06	84396.8	209223
340	sp|Q9Y696|CLIC4_HUMAN	Chloride intracellular channel protein 4 OS=Homo sapiens GN=CLIC4 PE=1 SV=4	417788	554236	270390	338591	472449	325292	334794	648237	622160	350395	319954	288448	275350	507253	341055	137970	301002	514446	316841	382017	461151	356520	486815	489715	226868	226959	823416	862259	358779	819444	367203	341753	255830	204150	257309	336930	323679	323957	471124	238697	353477	440909	739615	296942	463760	247941	306249
341	sp|Q15084|PDIA6_HUMAN	Protein disulfide-isomerase A6 OS=Homo sapiens GN=PDIA6 PE=1 SV=1	1.49264e+06	1.93926e+06	2.0531e+06	2.042e+06	1.69855e+06	2.55971e+06	2.02273e+06	1.59101e+06	2.56693e+06	2.99962e+06	2.08444e+06	1.67041e+06	1.74374e+06	1.74972e+06	1.73736e+06	1.39021e+06	1.94933e+06	2.6507e+06	1.5006e+06	2.27973e+06	1.44479e+06	1.2087e+06	1.5888e+06	1.46284e+06	1.78063e+06	1.74749e+06	862724	899051	1.63868e+06	1.18142e+06	1.40957e+06	1.79164e+06	1.44303e+06	1.22743e+06	1.56526e+06	2.38013e+06	1.79036e+06	1.44852e+06	1.64264e+06	1.27507e+06	1.84975e+06	1.44009e+06	619124	1.94008e+06	596590	1.3548e+06	1.65035e+06
342	sp|P19823|ITIH2_HUMAN	Inter-alpha-trypsin inhibitor heavy chain H2 OS=Homo sapiens GN=ITIH2 PE=1 SV=2	373605	472702	510863	392873	176071	202513	228101	281662	145705	186864	240074	650640	312727	412075	303088	511494	316993	239335	185455	240347	1.15049e+06	402002	820085	629989	238424	391806	574884	378761	426037	558712	384505	634019	193781	232717	163821	149652	152707	141946	363261	210601	671190	445463	444857	581850	799134	228854	518355
343	sp|Q9UMS6|SYNP2_HUMAN	Synaptopodin-2 OS=Homo sapiens GN=SYNPO2 PE=1 SV=2	717910	296390	217136	241877	465203	269733	246658	813301	317764	334892	349199	218263	241662	540659	190478	168112	212503	372229	229069	215279	52233.7	177744	104363	375244	134611	106560	1.14155e+06	530277	264005	994443	135713	205516	182208	147022	211215	323392	178879	135149	196082	121664	252433	294892	1.04545e+06	183039	1.01912e+06	333481	203713
344	sp|Q13435|SF3B2_HUMAN	Splicing factor 3B subunit 2 OS=Homo sapiens GN=SF3B2 PE=1 SV=2	932069	719491	774823	612921	831975	808883	685304	584224	1.00074e+06	884601	640298	455932	759554	615671	959032	728392	969466	735796	923911	753837	195292	578435	391435	536495	723462	492642	289581	338131	625860	268866	701833	360126	853516	943968	280525	893278	625116	741960	485613	550406	426449	262162	167944	451386	208051	477957	376157
345	sp|Q15365|PCBP1_HUMAN	Poly(rC)-binding protein 1 OS=Homo sapiens GN=PCBP1 PE=1 SV=2	1.26737e+06	1.1954e+06	1.44346e+06	1.26907e+06	1.55225e+06	1.12249e+06	1.33992e+06	1.3076e+06	1.4497e+06	1.52496e+06	1.41508e+06	1.43477e+06	1.56411e+06	1.69515e+06	1.23178e+06	793659	1.64593e+06	1.47618e+06	1.9837e+06	1.7028e+06	659484	1.70246e+06	1.01115e+06	1.48131e+06	1.63483e+06	1.55753e+06	948254	794851	1.37683e+06	763443	1.54115e+06	1.27097e+06	1.35076e+06	2.33093e+06	1.53247e+06	1.58955e+06	1.52729e+06	1.88143e+06	1.52268e+06	2.2194e+06	936188	1.13679e+06	615857	859803	579294	833555	1.01832e+06
346	sp|P56192|SYMC_HUMAN	Methionine--tRNA ligase, cytoplasmic OS=Homo sapiens GN=MARS PE=1 SV=2	233095	348777	367678	252579	311866	378036	282074	175997	228117	266073	277917	278423	457374	235796	337130	550745	337990	257867	292152	292253	148176	386752	323026	250034	347215	471670	158851	107948	243952	135418	459049	303014	200705	335719	317351	378153	283862	294158	355351	489129	217712	248695	92133.2	217019	149201	154755	184845
347	sp|Q8NC51|PAIRB_HUMAN	Plasminogen activator inhibitor 1 RNA-binding protein OS=Homo sapiens GN=SERBP1 PE=1 SV=2	920624	467786	467726	510154	1.07441e+06	543110	423234	482614	1.11466e+06	344836	546608	421598	764238	706200	603711	418982	1.00682e+06	637730	1.31638e+06	651453	215583	1.11884e+06	449512	393691	1.03757e+06	728523	284409	439560	498031	288187	1.32925e+06	519295	714838	976540	1.82401e+06	1.73432e+06	1.12259e+06	1.21961e+06	411166	568960	372621	321210	179727	310076	144682	588905	234021
348	sp|O00232|PSD12_HUMAN	26S proteasome non-ATPase regulatory subunit 12 OS=Homo sapiens GN=PSMD12 PE=1 SV=3	616167	554670	501482	539224	577913	449333	597139	433005	460169	438468	593254	525971	561595	643194	602492	336631	702210	515363	456019	662366	397156	440468	409251	549231	767915	705892	479065	392791	293781	304316	862900	532638	604484	541082	797979	678738	808004	629202	577877	735155	435553	403555	322724	392296	227063	412547	403062
349	sp|P23396|RS3_HUMAN	40S ribosomal protein S3 OS=Homo sapiens GN=RPS3 PE=1 SV=2	416775	544622	736004	617573	479837	817657	531502	389073	488764	646048	536570	580928	646533	516357	421688	135505	616860	529169	817934	628612	245062	541611	468896	500733	699164	612219	248087	154326	405500	173755	438283	456874	328753	671422	466068	871298	496014	451132	487952	691996	406743	355314	159823	486012	189023	282639	545954
350	sp|Q16822|PCKGM_HUMAN	Phosphoenolpyruvate carboxykinase [GTP], mitochondrial OS=Homo sapiens GN=PCK2 PE=1 SV=3	518441	481750	478351	792166	855318	671118	553431	532128	97774.8	373422	549365	577532	1.00898e+06	768621	783294	198083	212585	298417	517027	437611	333894	158324	95753.9	416081	382879	391681	239870	145616	310404	88229	289142	620135	423801	169550	331023	284304	307082	273094	308873	157261	648431	621628	194714	552256	244595	114471	579727
351	sp|O43852|CALU_HUMAN	Calumenin OS=Homo sapiens GN=CALU PE=1 SV=2	1.01927e+06	941760	696361	553403	461990	613819	514743	547993	543968	483229	623738	424530	597444	818622	597602	315093	982386	1.34185e+06	312914	665700	591386	1.0982e+06	899057	764579	494897	568420	516786	896751	613678	705228	911239	471150	383392	570782	923895	1.1356e+06	962682	948048	629905	409966	449008	413050	438062	484053	450904	579854	368012
352	sp|Q9NR30|DDX21_HUMAN	Nucleolar RNA helicase 2 OS=Homo sapiens GN=DDX21 PE=1 SV=5	363932	329639	442966	350931	195210	371280	316126	210323	276790	320719	220493	229563	204636	225168	132357	328151	357875	609265	505468	284628	279230	304544	228912	202935	509111	168170	241799	103264	504022	226813	372699	152048	263537	211490	146408	388984	222722	207838	297153	411139	258831	84336.6	75813.5	338449	77438.3	67938.6	120694
353	sp|Q15942|ZYX_HUMAN	Zyxin OS=Homo sapiens GN=ZYX PE=1 SV=1	1.20655e+06	1.12321e+06	507263	395360	609798	418201	779199	1.14379e+06	1.2325e+06	549647	444951	416025	703279	1.06905e+06	447501	786659	866085	840773	507609	592788	382470	889250	759904	937671	529343	473935	1.40438e+06	1.19123e+06	748543	908816	761239	384378	552141	778776	779329	965017	677584	801270	699104	917987	439600	712391	946523	363765	1.1216e+06	299839	419895
354	sp|P35237|SPB6_HUMAN	Serpin B6 OS=Homo sapiens GN=SERPINB6 PE=1 SV=3	1.17767e+06	767068	626331	1.42423e+06	579804	763800	901558	1.18587e+06	695874	361311	905341	583960	843183	462467	602273	327489	640232	394065	559255	943248	485789	1.177e+06	675500	827874	1.16964e+06	1.67231e+06	896588	522284	626785	555753	638454	1.13667e+06	1.00655e+06	669883	778358	1.17964e+06	1.0606e+06	778396	935234	1.52419e+06	1.07043e+06	945234	754890	787134	499524	565170	640701
355	sp|Q86UX7|URP2_HUMAN	Fermitin family homolog 3 OS=Homo sapiens GN=FERMT3 PE=1 SV=1	182966	291732	260869	283215	260474	308371	240370	224710	308900	427644	280248	508440	128727	180194	209634	227761	249852	359077	207476	372026	293182	135676	283422	230575	170190	242833	130493	130026	278031	140499	112087	336509	198273	287083	64068.2	149954	234150	147561	267301	191588	154688	167312	116057	250996	86861.4	107152	200164
356	sp|Q9HC35|EMAL4_HUMAN	Echinoderm microtubule-associated protein-like 4 OS=Homo sapiens GN=EML4 PE=1 SV=3	525416	709417	571137	646362	711457	627331	681350	594070	434717	520939	602476	617974	903395	784718	551796	331777	600329	543592	680522	390968	294432	538621	507481	841590	663585	779518	340714	242990	384704	107197	621026	764112	549428	562138	429798	490324	574084	551123	785699	1.02461e+06	499750	629713	143003	510810	136631	366691	490691
357	sp|P35998|PRS7_HUMAN	26S protease regulatory subunit 7 OS=Homo sapiens GN=PSMC2 PE=1 SV=3	429185	579239	579384	451673	560229	647622	496530	455612	434867	485706	478922	457234	699103	522313	480057	479115	594295	619650	676308	561093	372287	596957	414433	492675	555586	662972	360633	263559	698152	269805	649429	496386	455203	798627	613983	788023	634941	571347	598947	840511	352948	366422	225760	367275	213269	246807	387620
358	sp|Q16658|FSCN1_HUMAN	Fascin OS=Homo sapiens GN=FSCN1 PE=1 SV=3	406843	926415	447563	429982	330165	509651	604409	526524	1.19388e+06	580794	331476	538245	337590	515656	374210	270462	451153	596169	322582	501559	681185	651933	654438	605368	385024	321855	378131	369693	542383	240280	235213	451803	370925	297570	204303	442461	287722	237209	643649	382791	450164	366607	132753	280386	202346	169988	239102
359	sp|P42765|THIM_HUMAN	3-ketoacyl-CoA thiolase, mitochondrial OS=Homo sapiens GN=ACAA2 PE=1 SV=2	612947	728402	512172	1.14648e+06	1.27033e+06	888427	677493	614885	281615	876087	647605	896975	1.04919e+06	671909	827622	264502	347992	449358	1.16742e+06	478762	453476	167368	244309	527866	296789	388717	354293	93720.6	409195	186859	250319	499964	639361	272957	253541	543914	331473	295150	420309	199457	867001	610398	377901	1.64381e+06	660645	182797	557260
360	sp|Q9H223|EHD4_HUMAN	EH domain-containing protein 4 OS=Homo sapiens GN=EHD4 PE=1 SV=1	291009	358343	337315	302181	378438	423922	274504	323197	287418	406357	339908	313766	281258	205980	367689	277450	291538	294143	369145	310429	235105	292249	191471	213567	273856	287403	218435	152612	327910	197689	245853	305547	381272	314255	260100	311040	250376	264614	331417	308116	396095	387303	196228	389735	209436	363240	350724
361	sp|Q1KMD3|HNRL2_HUMAN	Heterogeneous nuclear ribonucleoprotein U-like protein 2 OS=Homo sapiens GN=HNRNPUL2 PE=1 SV=1	387415	420353	392247	349729	470504	496440	480231	392042	349799	498521	466043	442138	469858	573938	347270	329418	418859	395775	412613	519326	197047	272255	290108	569828	518693	470370	197448	129235	399819	132276	466201	367363	230865	317734	224220	398921	386552	463072	453270	298432	246158	235055	115783	324486	197091	140233	306658
362	sp|Q9NTK5|OLA1_HUMAN	Obg-like ATPase 1 OS=Homo sapiens GN=OLA1 PE=1 SV=2	501855	547649	780561	589792	493066	661585	658750	715396	693534	423428	518383	531907	781127	513772	481467	406731	715795	613587	714878	580462	380093	553026	466059	594638	907393	477717	449373	498466	604343	320589	703439	529635	571150	574086	495758	576835	751991	677038	726392	1.20227e+06	387083	539489	322760	434722	336023	195982	451247
363	sp|Q9NSD9|SYFB_HUMAN	Phenylalanine--tRNA ligase beta subunit OS=Homo sapiens GN=FARSB PE=1 SV=3	498178	545542	732529	652907	676849	755935	699658	560489	605170	628961	593900	565459	971594	640758	467821	319048	633480	526764	591740	663264	399793	653135	508691	675069	834471	741400	268499	211188	586774	158429	591723	611863	423429	505978	399054	575197	659170	501487	615752	671859	512770	438955	206527	513842	208684	253903	553554
364	sp|Q00796|DHSO_HUMAN	Sorbitol dehydrogenase OS=Homo sapiens GN=SORD PE=1 SV=4	265137	184081	208809	187600	427013	295131	232466	155653	190045	370488	276963	310696	218891	193543	185492	156601	229313	159332	438551	370444	235449	173313	212277	181865	321337	428853	110834	64994.8	191774	88256.7	161104	169542	241208	224929	115293	154760	316369	377696	276734	1.0498e+06	138655	186763	114800	172073	92301.9	267344	161783
365	sp|Q13418|ILK_HUMAN	Integrin-linked protein kinase OS=Homo sapiens GN=ILK PE=1 SV=2	486818	382077	239739	274153	297578	376293	287440	653546	203499	242112	300500	275845	421928	540051	204660	157011	292118	290161	289839	281022	127120	218423	232076	562081	203735	154407	1.00601e+06	329231	230908	604605	141259	234687	135150	194571	130243	194936	191079	141214	336149	329261	314781	629455	1.47853e+06	264176	1.29526e+06	122690	356122
366	sp|P07996|TSP1_HUMAN	Thrombospondin-1 OS=Homo sapiens GN=THBS1 PE=1 SV=2	326304	1.14953e+06	459091	254624	182517	387948	435662	233187	804095	447470	333530	294578	384325	404537	370665	374423	305111	566801	333429	298534	1.08084e+06	560832	1.04903e+06	258689	196037	235964	244884	946458	387716	458884	367942	189536	254185	534745	173451	301370	132048	102171	407107	363033	267672	198549	180241	208002	224301	160370	231120
367	sp|P53814|SMTN_HUMAN	Smoothelin OS=Homo sapiens GN=SMTN PE=1 SV=7	550801	174730	154732	158655	397964	155735	203131	801170	220615	132456	313993	110817	190368	407879	191500	235630	159040	157723	124485	161264	198645	185274	121418	446516	153660	204024	1.47526e+06	583577	176104	1.14133e+06	183540	196377	110277	173836	102729	123471	236695	127190	220887	114331	167531	441129	1.28526e+06	71164.7	1.90053e+06	146075	91234.8
368	sp|O95782|AP2A1_HUMAN	AP-2 complex subunit alpha-1 OS=Homo sapiens GN=AP2A1 PE=1 SV=3	199720	202728	205969	200734	162615	243427	215688	208995	209455	287100	207433	242263	192260	199627	181400	150153	233409	273176	176791	255809	104934	148293	227824	216315	111111	166968	165264	197199	205475	68320.3	102138	165666	157933	155190	103301	188214	171394	104965	227086	165082	226166	179130	151377	223579	171897	150371	232070
369	sp|P27824|CALX_HUMAN	Calnexin OS=Homo sapiens GN=CANX PE=1 SV=2	481826	560151	1.12852e+06	656175	452576	774606	505892	456513	406623	857028	539268	613635	780145	340136	385200	779679	451272	908675	351787	486307	257792	266257	275079	475916	338193	675770	342396	222676	495167	334219	398483	333246	241409	264370	173765	483159	348769	171612	359816	165980	545187	509975	377887	897460	523491	446225	658195
370	sp|P41091|IF2G_HUMAN	Eukaryotic translation initiation factor 2 subunit 3 OS=Homo sapiens GN=EIF2S3 PE=1 SV=3	325376	427221	570576	391789	402419	513689	595550	335861	334928	577329	301998	345823	675362	487331	288921	232797	458939	391245	593565	473349	282026	457254	272501	418036	495189	368579	249694	504974	491323	149677	406677	376923	316977	447018	216791	437205	465759	342548	450977	714759	350152	313451	108763	323558	182558	129377	178361
371	sp|Q07960|RHG01_HUMAN	Rho GTPase-activating protein 1 OS=Homo sapiens GN=ARHGAP1 PE=1 SV=1	857202	1.34286e+06	793688	770442	527048	828831	861548	974311	535219	674911	990202	1.02727e+06	804906	1.13474e+06	726121	648570	980868	813784	410376	767777	661729	663820	1.09109e+06	1.14004e+06	502098	655364	970602	1.16919e+06	1.00685e+06	996687	661043	922432	459012	679666	460936	684230	774088	633647	1.20915e+06	749658	552691	911745	836486	562368	574922	272644	598520
372	sp|P49915|GUAA_HUMAN	GMP synthase [glutamine-hydrolyzing] OS=Homo sapiens GN=GMPS PE=1 SV=1	199308	257412	311315	228066	236953	322252	238383	225621	256350	340222	266828	255190	282669	333829	202154	196091	287823	258176	336885	277996	173118	289486	197955	282317	520712	327811	154375	113808	248149	179919	277859	107141	152236	299380	87085.8	260107	225073	220270	331897	422555	206886	142608	69620.3	126517	90332.3	42626.5	122141
373	sp|P20700|LMNB1_HUMAN	Lamin-B1 OS=Homo sapiens GN=LMNB1 PE=1 SV=2	366276	348495	378628	464434	329340	493199	308757	232699	475696	523529	436241	397226	211315	193636	489266	863443	248701	680949	347234	200672	129342	253206	382942	134215	130002	92995.3	101001	133268	189439	209935	196968	119263	131206	173269	210705	196543	84456.1	126991	162420	68541.2	147705	80348.9	78459.7	290643	122909	131939	161608
374	sp|Q13561|DCTN2_HUMAN	Dynactin subunit 2 OS=Homo sapiens GN=DCTN2 PE=1 SV=4	494117	480526	414417	461171	579458	364021	365162	477157	596112	498932	445982	328562	434127	416426	588536	457499	450184	536324	527871	571276	243281	579230	422567	387107	396861	483398	440806	489250	665592	511765	566379	403792	576856	417393	762130	656507	513968	666399	439160	433179	375781	346960	430731	355176	268479	600793	340606
375	sp|P16152|CBR1_HUMAN	Carbonyl reductase [NADPH] 1 OS=Homo sapiens GN=CBR1 PE=1 SV=3	755326	844035	547224	1.07246e+06	947979	863231	946938	1.31086e+06	734345	507094	1.12362e+06	414520	621020	823902	1.32441e+06	290909	610614	671412	520403	766479	795545	727770	538690	962769	870035	581973	1.05733e+06	535069	566619	562896	978824	1.10126e+06	808544	851602	818384	747596	903517	1.02882e+06	1.07396e+06	832237	1.05207e+06	1.21549e+06	1.09446e+06	911524	850029	182539	661537
376	sp|Q9UJU6|DBNL_HUMAN	Drebrin-like protein OS=Homo sapiens GN=DBNL PE=1 SV=1	414173	453461	348644	281376	438104	304807	335616	463044	453362	293472	361187	372344	352578	303947	323023	342294	340633	380281	348589	342656	279156	298444	278400	323923	298233	326926	303307	309096	326152	274186	422786	318374	380420	471148	426618	388512	461779	574467	341127	415261	292542	298072	304285	211844	206847	409118	232288
377	sp|Q93009|UBP7_HUMAN	Ubiquitin carboxyl-terminal hydrolase 7 OS=Homo sapiens GN=USP7 PE=1 SV=2	200234	274395	320591	190236	283750	298312	300105	270769	150947	322056	256064	245292	366706	349770	174101	205725	298571	222771	275776	317798	137608	206757	131514	350930	373997	353646	141371	115835	263262	89761.4	287645	205424	233021	187297	113449	241678	232592	257312	285293	314093	183656	178232	72329.8	175307	45515.9	128716	167736
378	sp|P38606|VATA_HUMAN	V-type proton ATPase catalytic subunit A OS=Homo sapiens GN=ATP6V1A PE=1 SV=2	344111	635210	555854	553455	529882	680262	607289	555148	519911	648329	596557	638317	610893	426473	488492	381930	550047	674481	436393	650609	622557	414490	579503	575304	355101	512842	423960	265381	524228	343648	280825	531382	451925	621137	274734	400459	469175	346168	604611	494970	478573	460392	261546	532252	305481	240223	590441
379	sp|P62333|PRS10_HUMAN	26S protease regulatory subunit 10B OS=Homo sapiens GN=PSMC6 PE=1 SV=1	499167	475243	482466	475691	524424	531025	512052	424141	357388	420897	477662	494862	791727	670393	526430	198956	600396	463513	503145	551401	259108	614272	564964	544124	520912	740086	335057	256034	456424	306355	571191	453202	611414	675269	623839	711353	598429	660260	506969	782883	386531	402425	306172	442372	269162	289244	417446
380	sp|P12081|SYHC_HUMAN	Histidine--tRNA ligase, cytoplasmic OS=Homo sapiens GN=HARS PE=1 SV=2	391350	444503	622035	506747	489072	649249	507888	479272	629176	701453	556137	465940	724021	430135	514323	438505	523884	498890	607852	571471	406534	482073	337402	517793	451662	824062	476910	302769	613429	351055	867780	432208	530421	416332	345182	634723	602025	485747	618996	499018	445743	553004	386355	412576	306893	325765	423279
381	sp|P51858|HDGF_HUMAN	Hepatoma-derived growth factor OS=Homo sapiens GN=HDGF PE=1 SV=1	1.81931e+06	1.25124e+06	950938	809849	1.77888e+06	903321	1.44095e+06	1.12258e+06	2.00324e+06	1.15561e+06	1.35991e+06	749696	1.20331e+06	1.54205e+06	1.12916e+06	1.07097e+06	1.99156e+06	1.52245e+06	1.73179e+06	1.38742e+06	700956	1.1353e+06	899879	1.12837e+06	1.67015e+06	1.86229e+06	637465	1.20589e+06	976351	621739	2.39668e+06	865810	1.72062e+06	1.20875e+06	1.90873e+06	1.35327e+06	1.62536e+06	3.00836e+06	1.09162e+06	1.86234e+06	617602	652238	424299	558120	291731	1.15054e+06	546945
382	sp|P13797|PLST_HUMAN	Plastin-3 OS=Homo sapiens GN=PLS3 PE=1 SV=4	469370	795183	593782	498066	288782	484858	594245	594286	401956	307618	362917	287619	351742	583762	331453	334303	525038	502730	447361	452122	757353	571009	504073	642352	214185	319050	338890	442798	453316	165423	601214	310669	456272	561753	266528	388466	352598	376436	617033	579191	459889	212107	190112	186310	403188	251710	244153
383	sp|O95373|IPO7_HUMAN	Importin-7 OS=Homo sapiens GN=IPO7 PE=1 SV=1	213362	256638	384639	257556	221031	351846	296932	204858	181276	329422	254098	221053	438352	422062	197017	275195	348385	288038	381873	264187	194431	301492	377234	275105	571607	249796	252576	206373	253076	164126	317794	221450	186180	216900	223908	414190	292510	244999	320457	489391	191837	179234	135829	165410	157285	141816	165093
384	sp|P62937|PPIA_HUMAN	Peptidyl-prolyl cis-trans isomerase A OS=Homo sapiens GN=PPIA PE=1 SV=2	1.53898e+06	1.64517e+06	2.64182e+06	1.58118e+06	2.93257e+06	2.84441e+06	3.19764e+06	3.14777e+06	2.37159e+06	3.63556e+06	2.67947e+06	2.9153e+06	3.57545e+06	3.42274e+06	1.69963e+06	1.2921e+06	2.80848e+06	2.13594e+06	1.45543e+06	2.58688e+06	1.15671e+06	1.57868e+06	1.47033e+06	4.12107e+06	2.75573e+06	2.58623e+06	1.04983e+06	2.01956e+06	2.32068e+06	901471	3.22543e+06	2.736e+06	2.30657e+06	1.31988e+06	1.25866e+06	1.92356e+06	3.69874e+06	4.12338e+06	2.69453e+06	4.92404e+06	1.4033e+06	1.40471e+06	1.24826e+06	1.24455e+06	1.05636e+06	1.10413e+06	1.22298e+06
385	sp|P00918|CAH2_HUMAN	Carbonic anhydrase 2 OS=Homo sapiens GN=CA2 PE=1 SV=2	1.15666e+06	659820	860278	2.05529e+06	922768	727073	593549	546003	525049	274444	1.45486e+06	1.05055e+06	947309	91883	1.91384e+06	1.60012e+06	379430	371580	244640	1.03796e+06	439394	485232	192547	771539	474169	668191	498460	680906	2.44581e+06	241128	466030	1.74755e+06	256180	339057	598722	1.06462e+06	1.00182e+06	365637	733873	234320	2.50237e+06	3.76208e+06	911941	3.01769e+06	959336	2.6893e+06	3.9735e+06
386	sp|P27695|APEX1_HUMAN	DNA-(apurinic or apyrimidinic site) lyase OS=Homo sapiens GN=APEX1 PE=1 SV=2	655030	775049	631917	810179	1.17065e+06	723521	741917	786587	718517	1.16263e+06	909808	907335	1.20506e+06	1.49776e+06	655707	583800	539633	881946	938702	952772	506664	554888	652413	995148	763410	1.73069e+06	558161	461468	708663	329383	564560	842935	1.01598e+06	636491	649638	551614	826047	797993	835886	821550	669845	668060	238631	501890	281663	439351	758515
387	sp|P17661|DESM_HUMAN	Desmin OS=Homo sapiens GN=DES PE=1 SV=3	392878	202389	174009	227727	197044	222815	134083	355677	189705	107192	201293	166634	118149	362255	110755	186415	153892	181710	78545.9	79736.4	73680.2	92681.7	136156	268971	102118	89637.8	1.12261e+06	243924	272695	1.59608e+06	103662	94363.7	50562.4	86862.1	50028.9	104832	170020	60959	136895	62562.6	228300	215358	578942	174825	1.14119e+06	116581	199187
388	sp|Q9Y262|EIF3L_HUMAN	Eukaryotic translation initiation factor 3 subunit L OS=Homo sapiens GN=EIF3L PE=1 SV=1	440758	523188	527933	552656	515220	620650	535333	419022	608084	572398	525037	563529	556614	519892	530252	691902	561877	519793	592370	579242	264261	474956	392021	508039	635849	559844	335664	230601	556724	245746	504943	497822	346436	593632	566112	699419	579022	345819	500706	627811	391059	407357	187218	422520	203844	287371	551273
389	sp|P09651|ROA1_HUMAN	Heterogeneous nuclear ribonucleoprotein A1 OS=Homo sapiens GN=HNRNPA1 PE=1 SV=5	1.05534e+06	944861	1.11237e+06	927828	1.31236e+06	1.12e+06	975654	958223	1.18721e+06	908086	935172	926681	1.09089e+06	1.2063e+06	934305	891331	1.46201e+06	1.03865e+06	1.85455e+06	1.2802e+06	483074	1.22656e+06	742134	960144	1.29322e+06	1.27033e+06	542890	841239	1.13138e+06	364179	1.63946e+06	851864	875142	1.21746e+06	973713	1.441e+06	1.1267e+06	1.52676e+06	1.10833e+06	1.01892e+06	624954	348443	137987	572222	154610	503438	347792
390	sp|Q96HE7|ERO1A_HUMAN	ERO1-like protein alpha OS=Homo sapiens GN=ERO1A PE=1 SV=2	553059	950661	486119	488380	463056	688989	649585	583108	1.24379e+06	662870	683467	516367	472503	587587	347471	709912	718246	510708	524071	414086	523460	416339	856683	412513	360318	850123	185613	445560	494162	191399	307268	389252	1.181e+06	634041	587602	842468	727027	515009	462604	796848	261782	210599	84659.2	238157	94367.7	310116	164838
391	sp|P04843|RPN1_HUMAN	Dolichyl-diphosphooligosaccharide--protein glycosyltransferase subunit 1 OS=Homo sapiens GN=RPN1 PE=1 SV=1	401423	417132	493706	647302	204752	620110	441450	323397	273442	861602	420196	524786	442576	241046	289643	310686	353217	789964	146562	377113	175800	97422.1	202152	259587	147126	187092	191386	70397.6	290787	182178	103107	228857	65579.7	147468	92480.2	446934	237829	113147	289242	106123	419745	144722	218038	786194	430236	112693	552173
392	sp|P29144|TPP2_HUMAN	Tripeptidyl-peptidase 2 OS=Homo sapiens GN=TPP2 PE=1 SV=4	142392	113006	161726	137561	155481	197135	163032	163279	96430.5	211223	179559	141607	173023	107039	117106	93614.1	176156	167656	110917	196345	119392	148150	114637	182276	144534	136545	68592.4	84988.8	120507	47933.6	205386	153402	118658	159704	88438.5	128174	165860	97754.3	146729	126256	112370	149997	70228.2	87638.9	62319.3	88318	169405
393	sp|Q9Y3I0|RTCB_HUMAN	tRNA-splicing ligase RtcB homolog OS=Homo sapiens GN=RTCB PE=1 SV=1	340807	365054	338807	403302	434392	470774	405885	310734	293599	402880	392393	443155	440289	307100	311846	147866	368442	308313	346511	365160	136545	300894	242569	307629	356197	435932	232415	205869	360711	144031	257738	342637	212734	321494	244021	364239	356202	300699	357176	406221	322111	323687	247296	401105	233543	137955	370448
394	sp|A0AVT1|UBA6_HUMAN	Ubiquitin-like modifier-activating enzyme 6 OS=Homo sapiens GN=UBA6 PE=1 SV=1	150422	213854	178223	133558	204782	241284	169078	185994	183948	219173	189597	229931	212681	213128	180153	386930	163094	175867	171082	193710	225171	185884	206233	215960	227218	216062	181329	144748	291536	190906	203558	217926	200590	239556	148287	174737	181631	178322	205616	274060	94862.2	178944	161386	104687	90804.3	78218.3	128438
395	sp|P00491|PNPH_HUMAN	Purine nucleoside phosphorylase OS=Homo sapiens GN=PNP PE=1 SV=2	868308	962966	861476	1.0849e+06	1.02489e+06	1.25192e+06	1.20697e+06	856483	1.24759e+06	1.08029e+06	1.3229e+06	1.07905e+06	1.14229e+06	1.12497e+06	963659	739020	1.00158e+06	650459	1.26454e+06	1.18672e+06	946715	1.3518e+06	992017	1.06972e+06	896691	1.62471e+06	569472	635048	1.13461e+06	409514	762514	1.06807e+06	1.45625e+06	904299	731501	957678	1.18076e+06	898573	983638	1.27704e+06	1.04703e+06	997725	382519	820784	377559	512715	989285
396	sp|Q53EL6|PDCD4_HUMAN	Programmed cell death protein 4 OS=Homo sapiens GN=PDCD4 PE=1 SV=2	499786	405784	384918	622791	776104	614104	503871	385074	302121	352721	818458	703224	396602	445698	817622	241839	358600	348734	610383	783651	192076	217343	193174	401681	327783	627681	203907	127090	520796	136519	443357	746490	318423	271305	615257	355241	587639	581652	443590	217838	666147	831473	339288	574427	277762	1.10139e+06	818256
397	sp|P78347|GTF2I_HUMAN	General transcription factor II-I OS=Homo sapiens GN=GTF2I PE=1 SV=2	719863	835115	916828	808762	862014	951160	926076	828340	876820	1.09759e+06	436571	731107	1.02907e+06	527257	744375	743915	471378	898248	1.29481e+06	908441	492901	426398	941140	951805	1.24019e+06	962203	813685	282994	374295	563307	883157	297418	463763	1.47814e+06	686707	770683	821513	921987	882501	1.81878e+06	657213	242292	342180	641430	229179	334129	302068
398	sp|P10645|CMGA_HUMAN	Chromogranin-A OS=Homo sapiens GN=CHGA PE=1 SV=7	252476	163589	75687.6	206840	221100	301622	118006	276952	147838	118970	206786	178762	161228	76455.4	891120	119978	81537.5	126855	141615	350086	142537	827185	114607	145128	60688.1	111515	219368	109788	647266	402303	76922	236788	125815	90257.9	134859	102125	245265	135930	215892	158656	428398	1.66451e+06	357170	880684	271317	2.1893e+06	1.31924e+06
399	sp|P11766|ADHX_HUMAN	Alcohol dehydrogenase class-3 OS=Homo sapiens GN=ADH5 PE=1 SV=4	1.12902e+06	1.08612e+06	998334	1.51774e+06	1.72421e+06	1.45759e+06	1.33491e+06	2.06379e+06	651062	1.19645e+06	1.67236e+06	1.54362e+06	1.18782e+06	1.5573e+06	650423	403867	857803	929970	1.11754e+06	1.35771e+06	863744	742068	489589	1.67391e+06	860249	1.18277e+06	2.28689e+06	834241	713597	1.24983e+06	861798	1.77496e+06	458665	564285	456656	665701	1.07974e+06	909636	1.61089e+06	1.22675e+06	1.70721e+06	3.08555e+06	3.47427e+06	1.98409e+06	2.02636e+06	926931	2.15495e+06
400	sp|P07339|CATD_HUMAN	Cathepsin D OS=Homo sapiens GN=CTSD PE=1 SV=1	3.67534e+06	3.41979e+06	3.20796e+06	3.58179e+06	2.50039e+06	3.95258e+06	3.93894e+06	2.56911e+06	2.47746e+06	2.33177e+06	3.18706e+06	3.07672e+06	2.51575e+06	3.48651e+06	2.48742e+06	1.29986e+06	3.73122e+06	3.0398e+06	3.13044e+06	4.14817e+06	6.30475e+06	1.46153e+06	1.6325e+06	3.63638e+06	3.34093e+06	3.50069e+06	1.40712e+06	2.31989e+06	3.57672e+06	1.09145e+06	2.46643e+06	3.36017e+06	3.52771e+06	2.51948e+06	1.26849e+06	2.21744e+06	2.75012e+06	2.22955e+06	3.61954e+06	3.49184e+06	2.96181e+06	3.68637e+06	832499	5.55502e+06	1.11601e+06	2.15333e+06	3.94139e+06
401	sp|P35222|CTNB1_HUMAN	Catenin beta-1 OS=Homo sapiens GN=CTNNB1 PE=1 SV=1	589313	494646	477372	500499	847520	698274	666030	401934	301554	658617	772028	356613	601859	842060	743528	377545	919910	419059	924184	519809	131839	337331	372940	518048	573767	299168	265425	86321.1	619448	202762	690699	181843	280447	212524	303676	313237	410997	644950	586524	222916	128740	329760	140208	473597	168357	216400	470772
402	sp|P07954|FUMH_HUMAN	Fumarate hydratase, mitochondrial OS=Homo sapiens GN=FH PE=1 SV=3	341996	494179	594298	575821	746830	635861	691828	723132	392431	529924	488201	397009	587552	364857	617458	593857	278343	463716	429633	364139	309860	215860	115651	348832	434395	447535	333889	217004	312449	129979	315937	314518	299962	299771	272715	276553	228952	243541	329146	245467	415299	491537	290933	576875	397303	270659	297640
403	sp|P18124|RL7_HUMAN	60S ribosomal protein L7 OS=Homo sapiens GN=RPL7 PE=1 SV=1	995128	1.05435e+06	1.24933e+06	1.26347e+06	1.03683e+06	1.50613e+06	1.04957e+06	695841	1.34919e+06	1.23267e+06	1.04847e+06	1.13435e+06	1.13205e+06	991285	780371	643218	1.34561e+06	1.08792e+06	1.37747e+06	1.04761e+06	359319	913794	829635	877289	1.12446e+06	1.0649e+06	574113	466384	1.45558e+06	368531	877409	900960	809096	1.35934e+06	1.2701e+06	2.2765e+06	1.1352e+06	925212	847054	1.24232e+06	596019	578586	269236	973573	397375	548243	950351
404	sp|P07585|PGS2_HUMAN	Decorin OS=Homo sapiens GN=DCN PE=1 SV=1	505318	833547	436277	941264	360603	314568	340359	992190	348525	412446	740172	623237	285664	497678	824874	152689	266387	366557	217885	339688	922423	212707	533972	461231	145982	134955	1.54245e+06	322152	368817	1.85534e+06	118598	347529	180667	156273	176996	216701	161452	146175	417031	141355	2.35462e+06	2.48673e+06	3.84663e+06	4.92902e+06	5.46575e+06	2.36206e+06	3.11949e+06
405	sp|Q15582|BGH3_HUMAN	Transforming growth factor-beta-induced protein ig-h3 OS=Homo sapiens GN=TGFBI PE=1 SV=1	390754	806372	288385	575900	386790	331739	743350	796729	278010	623519	314658	346001	955321	440452	253178	229211	393929	558266	463915	367914	406080	289885	856364	472017	475111	340559	618256	660974	510673	404048	915249	302189	599698	98032.1	116540	364805	262133	189979	729909	301198	328027	165889	370685	252378	489837	136354	148998
406	sp|Q02218|ODO1_HUMAN	2-oxoglutarate dehydrogenase, mitochondrial OS=Homo sapiens GN=OGDH PE=1 SV=3	148623	206547	205285	232706	228903	195818	223159	257188	120396	231516	178821	201233	262856	159045	186623	77999.4	99606.1	226552	134704	150776	116673	57591.1	58798.7	101292	128161	81134.2	127379	57246.5	98145	98444.8	112732	99894.1	126111	120747	124861	119934	103702	95437.2	136714	78574.5	200187	151881	156794	251602	252790	77632.4	268839
407	sp|P01871|IGHM_HUMAN	Ig mu chain C region OS=Homo sapiens GN=IGHM PE=1 SV=3	199679	322785	541154	466766	70104	244759	120034	333779	124492	195153	250589	752809	153788	200607	137140	1.52548e+06	230705	484060	253067	1.60383e+06	406069	293052	299994	800901	138031	825881	292037	281477	473530	553605	136741	896858	126087	395468	159677	238326	149615	327200	351878	219544	2.55955e+06	361100	567328	1.40124e+06	762200	681004	633000
408	sp|P49419|AL7A1_HUMAN	Alpha-aminoadipic semialdehyde dehydrogenase OS=Homo sapiens GN=ALDH7A1 PE=1 SV=5	130625	136579	112012	213308	249511	142224	212256	243684	75905	208096	184533	117720	212904	171105	184050	34427.4	62853.5	96046.1	162111	102656	124578	96671.6	48276.5	127823	116777	257428	127391	50884.7	134552	57096.5	130076	144516	94907.1	52631.1	69696.9	70707.9	89304.6	115369	130502	72998.7	135852	185006	113162	168478	122008	69771.1	158120
409	sp|Q9Y230|RUVB2_HUMAN	RuvB-like 2 OS=Homo sapiens GN=RUVBL2 PE=1 SV=3	346184	410072	491503	436781	537036	576402	454550	324785	383700	351738	410494	440107	675982	589252	333148	322651	531302	383661	652988	478229	204890	546777	423577	566874	722627	820827	302868	222732	540731	180691	558159	388805	256928	540424	380909	596047	594851	706849	483046	817089	402323	331501	248295	347503	201929	169876	328875
410	sp|Q01813|PFKAP_HUMAN	ATP-dependent 6-phosphofructokinase, platelet type OS=Homo sapiens GN=PFKP PE=1 SV=2	260349	285698	491023	287335	246521	477047	346848	363266	408755	306358	321626	438200	416341	354255	277290	155643	311306	247124	398623	414773	259093	393857	538836	284116	660117	390770	332877	318927	375086	260930	325310	389066	246369	578013	200273	391358	401725	251054	354909	641081	381855	658530	604461	322590	398692	136733	435814
411	sp|O00571|DDX3X_HUMAN	ATP-dependent RNA helicase DDX3X OS=Homo sapiens GN=DDX3X PE=1 SV=3	560309	681590	845406	754455	500417	800795	722059	604558	592393	811287	511052	567074	818228	789410	523796	269656	701290	758582	1.01486e+06	837307	226817	650281	493428	719533	777320	386173	517168	202195	597688	272248	472589	525782	267283	922330	288859	736886	623137	447694	802241	600121	471054	501290	211672	514017	269624	222037	511493
412	sp|P49189|AL9A1_HUMAN	4-trimethylaminobutyraldehyde dehydrogenase OS=Homo sapiens GN=ALDH9A1 PE=1 SV=3	429808	448918	474815	555135	701233	641131	610694	529324	340220	553618	508582	578752	662139	517532	469847	256807	442638	408749	449645	453663	476173	189702	255704	527839	410477	479019	589532	224014	601391	257360	310466	506736	434001	317539	318901	312166	431479	231088	404137	419970	510997	716531	362546	685112	348030	289979	523232
413	sp|Q9C0C2|TB182_HUMAN	182 kDa tankyrase-1-binding protein OS=Homo sapiens GN=TNKS1BP1 PE=1 SV=4	406211	445815	196300	206318	407263	252440	199078	262379	550088	319789	232209	171709	359587	322494	325579	299622	387778	328417	359252	306043	112456	406509	210401	218944	357259	365580	244242	193635	224086	452848	455061	260134	263086	411501	516545	568831	393829	391249	227681	396485	152017	254988	248805	125471	194008	273072	175257
414	sp|P62424|RL7A_HUMAN	60S ribosomal protein L7a OS=Homo sapiens GN=RPL7A PE=1 SV=2	1.03409e+06	1.20162e+06	1.56093e+06	1.4236e+06	1.157e+06	1.7827e+06	1.19914e+06	764842	1.33649e+06	1.40759e+06	1.1164e+06	1.48836e+06	1.40201e+06	1.13638e+06	747392	539221	1.62724e+06	1.07933e+06	1.69283e+06	1.33798e+06	360598	1.04209e+06	951695	994275	1.62312e+06	1.34751e+06	487127	325581	1.50365e+06	295551	983801	1.02768e+06	673787	1.42691e+06	1.19782e+06	2.25617e+06	1.21066e+06	909221	1.01e+06	1.46954e+06	638892	763320	270076	1.17052e+06	472492	475920	1.32061e+06
415	sp|P56470|LEG4_HUMAN	Galectin-4 OS=Homo sapiens GN=LGALS4 PE=1 SV=1	298341	262176	193221	491779	357659	397695	280421	237611	167277	191441	610621	395096	314346	180004	351355	275491	214478	114394	167935	342223	111555	80897.4	111447	304859	106615	309666	124664	128971	314498	74316.8	146922	438168	113684	204572	255890	312711	455183	277770	117414	196728	1.08841e+06	1.2297e+06	346822	1.69614e+06	367560	383975	791582
416	sp|P49321|NASP_HUMAN	Nuclear autoantigenic sperm protein OS=Homo sapiens GN=NASP PE=1 SV=2	199202	175568	337676	220644	215510	238184	206765	174542	312856	345298	171469	196040	351158	366187	209896	194220	253741	266461	492055	223131	153446	422549	198973	247467	505149	285517	170678	140502	357393	128418	482223	144167	208224	478838	252560	404433	278303	413847	236856	233421	176865	143665	99795.2	171010	108877	354413	165301
417	sp|Q9H4M9|EHD1_HUMAN	EH domain-containing protein 1 OS=Homo sapiens GN=EHD1 PE=1 SV=2	407829	294823	272060	302677	290124	306196	313845	491790	311213	313303	281487	453824	257690	335103	284306	255119	272856	288760	277974	323299	291809	282458	263101	394476	296059	237497	397388	262456	330224	391232	287619	323364	265430	378481	262036	265683	295274	318163	345431	386850	402380	485285	783776	334312	648343	337567	330896
418	sp|P61247|RS3A_HUMAN	40S ribosomal protein S3a OS=Homo sapiens GN=RPS3A PE=1 SV=2	1.63209e+06	1.517e+06	1.91587e+06	1.68257e+06	1.65791e+06	2.13551e+06	1.68202e+06	1.10938e+06	2.04724e+06	1.55633e+06	1.75144e+06	1.80157e+06	1.84926e+06	1.85517e+06	1.24136e+06	606411	2.38156e+06	1.67409e+06	2.24035e+06	1.73112e+06	603365	1.71936e+06	1.22727e+06	1.49964e+06	1.94489e+06	1.92438e+06	664499	707795	1.19958e+06	526450	1.86852e+06	1.40723e+06	1.14071e+06	2.34604e+06	2.23875e+06	3.41911e+06	1.98249e+06	2.12675e+06	1.4586e+06	2.03142e+06	1.18338e+06	883575	407499	1.55666e+06	416751	976392	1.00801e+06
419	sp|P30041|PRDX6_HUMAN	Peroxiredoxin-6 OS=Homo sapiens GN=PRDX6 PE=1 SV=3	3.87916e+06	3.38862e+06	3.10201e+06	3.25569e+06	5.1791e+06	3.87223e+06	5.06801e+06	3.9472e+06	3.71609e+06	2.6324e+06	5.58017e+06	3.98188e+06	4.82697e+06	4.75003e+06	4.90819e+06	4.16272e+06	3.95507e+06	4.04035e+06	4.01982e+06	4.34169e+06	4.10966e+06	2.59776e+06	2.99332e+06	4.70447e+06	4.38677e+06	4.70539e+06	5.60338e+06	5.17225e+06	5.35967e+06	4.29997e+06	4.5995e+06	4.11637e+06	3.58966e+06	2.94671e+06	3.60402e+06	3.65544e+06	5.06705e+06	6.01617e+06	5.2484e+06	4.28606e+06	3.93328e+06	6.18872e+06	5.02007e+06	3.55011e+06	3.11266e+06	5.16655e+06	4.97492e+06
420	sp|Q15459|SF3A1_HUMAN	Splicing factor 3A subunit 1 OS=Homo sapiens GN=SF3A1 PE=1 SV=1	136961	216278	213105	189080	131143	226107	200399	190878	193443	147488	165984	177982	177461	168850	168042	144968	181340	137863	207528	173847	70343.2	154205	65498.4	186393	160551	116138	82034.4	63107.9	114518	27527	148944	88311.3	60578.2	202970	99160	173833	141867	91051	160729	84260.8	108190	63507	48065.9	117128	77831.8	97175.6	98959.9
421	sp|P13798|ACPH_HUMAN	Acylamino-acid-releasing enzyme OS=Homo sapiens GN=APEH PE=1 SV=4	351095	668802	615079	675192	716186	663147	669113	597489	366574	649853	635822	638871	933195	414760	703027	590479	557313	579367	595761	675470	446401	614719	622904	682470	620458	917130	388453	350473	930693	219675	717598	708441	461095	717871	529641	402815	731184	531659	709841	978499	587164	744170	337519	614993	315042	406703	876760
422	sp|P67809|YBOX1_HUMAN	Nuclease-sensitive element-binding protein 1 OS=Homo sapiens GN=YBX1 PE=1 SV=3	436412	315106	320385	282034	500408	280473	274602	301405	480918	252726	234987	180920	402393	377970	347850	247197	599880	304304	581163	365181	163429	664834	222914	266928	581170	426640	216577	337310	379988	141456	1.01661e+06	290064	370023	630874	1.03923e+06	906386	719375	927831	270349	363360	147089	169889	116448	163658	56413.3	272296	171325
423	sp|P07686|HEXB_HUMAN	Beta-hexosaminidase subunit beta OS=Homo sapiens GN=HEXB PE=1 SV=3	843156	1.09503e+06	891908	1.1056e+06	799963	1.07122e+06	1.24662e+06	718809	971003	864936	1.03976e+06	726038	1.69549e+06	780421	1.06111e+06	516937	858643	702366	1.39722e+06	1.02599e+06	1.26003e+06	806606	1.04034e+06	993697	1.19597e+06	1.36529e+06	499059	541138	1.10116e+06	523942	423361	864930	1.47406e+06	647317	681701	1.20358e+06	811025	717827	1.05366e+06	749603	717232	1.29016e+06	300671	976622	352811	754174	1.32405e+06
424	sp|Q14258|TRI25_HUMAN	E3 ubiquitin/ISG15 ligase TRIM25 OS=Homo sapiens GN=TRIM25 PE=1 SV=2	270889	268187	410513	380860	317719	339636	273386	223628	224795	172418	311185	357989	370022	299345	295471	232755	362609	245746	416155	390780	137937	358613	233627	329935	395437	374122	241747	125583	424834	182938	330697	365115	103776	473104	258249	312705	393489	273400	382439	432381	330359	362954	102152	334784	146883	246746	342106
425	sp|P01031|CO5_HUMAN	Complement C5 OS=Homo sapiens GN=C5 PE=1 SV=4	67508.1	57881.1	122089	66781.4	42954.9	81994.5	48756.1	61095.1	51897.3	62980.2	94654.4	151007	82651.1	85114.7	40968.5	346611	80303	91444.5	52743.4	52985.6	308371	119457	223298	104093	74818.9	100559	98804.9	120408	142456	85882	34375.9	114418	54659.4	60302.2	52134.5	85557.1	68894.5	60726.3	108648	47632.8	164656	74292.3	115786	155351	168587	74717.2	99621.5
426	sp|P17980|PRS6A_HUMAN	26S protease regulatory subunit 6A OS=Homo sapiens GN=PSMC3 PE=1 SV=3	356686	408979	348838	485918	508936	480623	436735	344536	289130	419990	385231	425116	646665	485938	401890	325466	490741	374995	548904	473349	276986	519089	398988	436221	518077	607200	364074	190691	539039	204474	501865	384727	496268	577121	519450	627490	482400	592864	453112	660822	349788	300880	138617	232906	237206	147538	265685
427	sp|P04792|HSPB1_HUMAN	Heat shock protein beta-1 OS=Homo sapiens GN=HSPB1 PE=1 SV=2	663587	557094	462216	570392	363447	313959	201675	561292	212317	172769	299830	385456	737262	1.3114e+06	391638	309843	427679	438279	343989	219186	275799	379761	664766	695779	502302	303786	2.0525e+06	390264	1.07822e+06	2.016e+06	189397	352322	399516	248616	485084	425347	516059	263818	627261	669093	1.10969e+06	4.31076e+06	9.95835e+06	1.34981e+06	1.10375e+07	1.43975e+06	2.52331e+06
428	sp|P18669|PGAM1_HUMAN	Phosphoglycerate mutase 1 OS=Homo sapiens GN=PGAM1 PE=1 SV=2	1.8075e+06	2.1917e+06	2.00876e+06	1.68516e+06	2.00059e+06	1.92251e+06	1.95502e+06	2.4099e+06	3.15221e+06	1.98363e+06	2.14302e+06	2.0206e+06	1.40302e+06	2.23383e+06	2.22614e+06	1.80613e+06	1.98232e+06	2.17996e+06	1.90722e+06	2.11779e+06	2.11531e+06	1.77263e+06	2.00456e+06	1.98473e+06	1.90067e+06	1.81829e+06	2.25085e+06	3.04443e+06	1.51235e+06	2.15889e+06	1.95662e+06	1.82454e+06	2.65539e+06	2.04633e+06	2.70768e+06	2.33787e+06	2.17414e+06	2.04371e+06	2.33785e+06	2.17517e+06	1.66281e+06	2.20875e+06	2.4781e+06	1.39245e+06	1.55081e+06	1.30701e+06	1.29026e+06
429	sp|Q06830|PRDX1_HUMAN	Peroxiredoxin-1 OS=Homo sapiens GN=PRDX1 PE=1 SV=1	2.10629e+06	1.8417e+06	2.42387e+06	2.44508e+06	2.21726e+06	1.87353e+06	2.27532e+06	2.62637e+06	1.84168e+06	2.50722e+06	1.7667e+06	2.02622e+06	3.07211e+06	2.67078e+06	1.9599e+06	908998	1.95092e+06	2.32833e+06	2.54988e+06	2.26544e+06	2.2374e+06	1.74218e+06	2.021e+06	2.59674e+06	3.63151e+06	1.69331e+06	1.84131e+06	1.60423e+06	1.9818e+06	1.55216e+06	3.7073e+06	2.19024e+06	2.76837e+06	2.46013e+06	1.64053e+06	2.11003e+06	2.61656e+06	2.15678e+06	2.12989e+06	2.9131e+06	2.0109e+06	2.18175e+06	2.03901e+06	1.75876e+06	1.26554e+06	928082	1.40482e+06
430	sp|P54868|HMCS2_HUMAN	Hydroxymethylglutaryl-CoA synthase, mitochondrial OS=Homo sapiens GN=HMGCS2 PE=1 SV=1	701141	520256	314375	2.64546e+06	2.39597e+06	708704	849741	493334	93483.4	56282.4	1.04145e+06	1.13935e+06	1.43571e+06	461970	1.83771e+06	512948	170301	111858	4334782	205083	744476	157247	53701.3	276492	324255	704751	317300	133592	619120	91229.6	77203.9	951146	166010	42915.7	1.42274e+06	438219	355684	137223	222054	34341.2	938995	1.80407e+06	536054	2.77572e+06	1.00697e+06	410226	1.43107e+06
431	sp|Q15008|PSMD6_HUMAN	26S proteasome non-ATPase regulatory subunit 6 OS=Homo sapiens GN=PSMD6 PE=1 SV=1	414689	383162	305799	335517	360206	373264	376642	299879	296605	380282	406365	329541	405847	427485	394158	277706	431142	378748	435029	387798	183581	457291	318860	372854	417778	449958	244013	221862	380931	197929	524543	361435	386419	443639	468574	494137	515842	395344	386253	446568	201058	230131	148483	240809	116729	216577	271373
432	sp|P61221|ABCE1_HUMAN	ATP-binding cassette sub-family E member 1 OS=Homo sapiens GN=ABCE1 PE=1 SV=1	231707	343000	533131	321251	339092	396230	345834	266797	312910	387083	314867	340660	418482	333242	353142	228417	361133	266288	564557	396353	449740	335959	410678	467803	364298	359316	300135	934807	672311	375179	352339	302746	402575	458739	728280	516048	339039	302834	377225	489553	310945	332886	259398	287616	228925	379323	396046
433	sp|P40925|MDHC_HUMAN	Malate dehydrogenase, cytoplasmic OS=Homo sapiens GN=MDH1 PE=1 SV=4	1.75405e+06	1.94617e+06	1.85039e+06	2.29683e+06	2.78395e+06	2.16328e+06	2.09708e+06	3.34049e+06	1.7259e+06	2.43907e+06	2.38436e+06	2.29675e+06	2.65622e+06	2.63031e+06	2.56046e+06	936076	1.46213e+06	1.57897e+06	1.94183e+06	2.23774e+06	1.81713e+06	1.36003e+06	1.51298e+06	2.63835e+06	2.28726e+06	2.64191e+06	4.48328e+06	2.19965e+06	2.20943e+06	3.7766e+06	1.6622e+06	2.36712e+06	1.81259e+06	1.75264e+06	1.26187e+06	1.34931e+06	1.90483e+06	1.76325e+06	2.62845e+06	2.10346e+06	1.98122e+06	4.02057e+06	4.01246e+06	2.13009e+06	3.5285e+06	1.49058e+06	2.81312e+06
434	sp|Q3LXA3|TKFC_HUMAN	Triokinase/FMN cyclase OS=Homo sapiens GN=TKFC PE=1 SV=2	124805	106615	160210	171771	270166	135063	220117	245893	133982	174021	181714	175857	215896	246090	205216	175452	208614	58034.8	183898	185946	226070	148693	131823	177651	154908	119897	149352	145499	189644	132046	120695	173703	298148	180434	250141	145291	195124	439144	325359	190652	140769	135822	126960	94383.3	97227.1	86537.3	152975
435	sp|P00390|GSHR_HUMAN	Glutathione reductase, mitochondrial OS=Homo sapiens GN=GSR PE=1 SV=2	655977	615235	894763	917265	1.05595e+06	1.01278e+06	951195	1.08487e+06	526651	1.02322e+06	1.23359e+06	991771	1.34235e+06	474690	1.00465e+06	396797	747205	682400	538292	1.05446e+06	536879	891205	403767	975275	644106	1.04796e+06	561496	318053	749814	342178	913419	1.043e+06	1.22365e+06	827026	427414	911620	804755	786329	1.09453e+06	541307	670369	1.35329e+06	483254	735111	435404	521079	1.16754e+06
436	sp|Q15075|EEA1_HUMAN	Early endosome antigen 1 OS=Homo sapiens GN=EEA1 PE=1 SV=2	96976.8	124396	143430	140350	121765	156813	151320	171580	127360	151977	95951.9	106581	169515	164068	140561	199784	127180	113732	235892	147553	95309.9	77500.1	168082	96381.1	181692	126218	164801	92169.3	179459	117031	102541	136130	133933	105681	157368	158490	77024.4	47136.6	122128	88068.4	54344.3	68053.3	102252	108430	64273	86544.3	112505
437	sp|Q9HC38|GLOD4_HUMAN	Glyoxalase domain-containing protein 4 OS=Homo sapiens GN=GLOD4 PE=1 SV=1	1.28411e+06	1.21553e+06	1.08121e+06	1.41538e+06	2.32276e+06	1.3494e+06	1.38784e+06	1.38887e+06	1.30979e+06	1.25445e+06	2.12096e+06	1.47998e+06	1.99653e+06	1.46159e+06	1.9344e+06	818176	1.08409e+06	1.11157e+06	1.57072e+06	2.3952e+06	1.04482e+06	721954	726828	1.70718e+06	1.27903e+06	2.27611e+06	1.55377e+06	807961	1.64355e+06	987051	1.22245e+06	1.65416e+06	2.77547e+06	1.49707e+06	1.70878e+06	1.90058e+06	1.48983e+06	1.62307e+06	1.39772e+06	1.30868e+06	1.14329e+06	1.30167e+06	981789	1.31867e+06	1.03585e+06	1.3198e+06	1.22402e+06
438	sp|O60610|DIAP1_HUMAN	Protein diaphanous homolog 1 OS=Homo sapiens GN=DIAPH1 PE=1 SV=2	195459	244049	142737	185275	201977	230946	211509	195037	280903	279345	186569	200722	279876	167498	187690	233058	239660	177563	220788	230777	151119	311190	173612	148652	220915	451896	86299.8	188328	209912	135660	366246	201998	224079	302516	185469	270470	265564	222328	219451	355228	168305	281128	131535	393792	66176	259067	159380
439	sp|Q9UL46|PSME2_HUMAN	Proteasome activator complex subunit 2 OS=Homo sapiens GN=PSME2 PE=1 SV=4	2.03875e+06	1.17775e+06	1.65894e+06	1.59821e+06	2.14403e+06	1.42541e+06	1.55039e+06	1.72842e+06	2.74914e+06	2.74224e+06	1.80683e+06	1.96911e+06	2.46794e+06	1.91656e+06	1.93545e+06	594076	1.99266e+06	2.35069e+06	2.68186e+06	2.37375e+06	1.48663e+06	2.37962e+06	1.15331e+06	1.57341e+06	1.02703e+06	4.44225e+06	1.11373e+06	1.50206e+06	1.27118e+06	1.58717e+06	2.32929e+06	2.26594e+06	3.60938e+06	4.76799e+06	2.51144e+06	2.57307e+06	3.327e+06	3.20661e+06	1.74248e+06	2.27258e+06	1.60021e+06	1.37852e+06	631129	1.37917e+06	430590	1.88177e+06	1.20988e+06
440	sp|P60981|DEST_HUMAN	Destrin OS=Homo sapiens GN=DSTN PE=1 SV=3	893850	647619	492158	575319	731130	542604	880758	1.78581e+06	455658	271996	814965	445551	625018	1.15044e+06	591669	232699	578400	294777	454553	651209	348060	584300	412105	1.12808e+06	488098	591111	2.35269e+06	1.15772e+06	351308	1.93622e+06	607074	625441	695751	397299	275148	326974	364297	375283	778466	860706	755328	2.0289e+06	3.88736e+06	691305	4.16641e+06	596615	675743
441	sp|P51884|LUM_HUMAN	Lumican OS=Homo sapiens GN=LUM PE=1 SV=2	1.18679e+06	1.48958e+06	746452	970202	708260	406662	853988	1.78913e+06	775290	690667	1.27061e+06	773413	387638	1.2608e+06	1.34661e+06	251569	734819	794390	436987	667386	2.35601e+06	544589	920564	983606	325821	356619	1.84082e+06	1.46869e+06	730180	3.17537e+06	393562	663477	1.31507e+06	236851	310084	368974	308701	492453	814249	218014	3.19735e+06	3.30157e+06	4.59611e+06	4.96168e+06	5.9263e+06	4.1382e+06	2.94721e+06
442	sp|O15143|ARC1B_HUMAN	Actin-related protein 2/3 complex subunit 1B OS=Homo sapiens GN=ARPC1B PE=1 SV=3	574160	938826	776655	759273	553401	902024	907736	746366	630687	931451	696257	913126	656656	556690	599279	458297	732618	866604	615351	810105	907769	560415	747776	776699	599912	546934	473816	425539	484029	329607	560871	706938	578368	645004	291011	436675	574425	383711	761369	813196	507042	410215	192856	441121	270376	253818	378048
443	sp|P15880|RS2_HUMAN	40S ribosomal protein S2 OS=Homo sapiens GN=RPS2 PE=1 SV=2	1.72566e+06	1.99133e+06	3.01125e+06	2.55914e+06	2.0316e+06	3.25019e+06	2.33052e+06	1.48077e+06	1.95475e+06	2.50047e+06	2.13829e+06	2.6447e+06	2.63947e+06	2.33201e+06	1.52239e+06	1.0113e+06	2.68216e+06	1.96246e+06	3.10497e+06	2.56409e+06	891607	2.11405e+06	1.95411e+06	2.17061e+06	2.92647e+06	2.41861e+06	1.03443e+06	532968	2.31682e+06	624703	1.62402e+06	1.91783e+06	1.27427e+06	2.69032e+06	1.67075e+06	3.61937e+06	2.1724e+06	1.8429e+06	2.08753e+06	3.01041e+06	1.54921e+06	1.51581e+06	543605	2.07696e+06	748320	786804	1.98289e+06
444	sp|Q9Y5K6|CD2AP_HUMAN	CD2-associated protein OS=Homo sapiens GN=CD2AP PE=1 SV=1	449012	426658	245574	361213	552033	259963	432644	344226	392579	305034	444292	194048	433500	314685	604895	227468	418537	182958	520339	399062	221146	429393	267047	275804	255183	649845	206515	111343	233154	218007	442367	284653	283720	558710	500625	370931	499554	524682	319196	577203	236834	192318	140824	209119	110892	292591	232706
445	sp|P21281|VATB2_HUMAN	V-type proton ATPase subunit B, brain isoform OS=Homo sapiens GN=ATP6V1B2 PE=1 SV=3	164127	257082	268266	231754	248952	371751	303617	259734	229381	320990	259467	291589	261385	202920	224459	226270	241178	273717	233423	317025	317218	215874	249168	251657	204062	236209	188590	135625	195226	139814	186250	241664	281569	274951	150552	233168	216620	181990	291751	216570	224071	276107	110438	260071	123717	140840	305151
446	sp|Q14980|NUMA1_HUMAN	Nuclear mitotic apparatus protein 1 OS=Homo sapiens GN=NUMA1 PE=1 SV=2	141133	125800	148924	134851	134987	150356	135396	93753	109367	254265	124086	191311	208692	288026	107425	159195	176343	140518	139689	145443	27833	68496.5	192580	186207	152200	84375	85832.1	44904.3	117949	68263.2	60611.5	98281.2	82850	166035	83800.4	175051	116583	54598.4	115338	121274	89863.2	54051.1	29326.5	124228	86414.7	72307.4	166898
447	sp|Q9NQW7|XPP1_HUMAN	Xaa-Pro aminopeptidase 1 OS=Homo sapiens GN=XPNPEP1 PE=1 SV=3	281238	256420	335252	332342	347752	364843	461761	297996	296401	359440	408427	307204	333264	236095	378148	153849	239362	421173	433516	363937	299832	359281	255230	348805	283817	317603	233681	206800	419564	166923	244171	391444	277899	358216	229219	257766	356189	253717	379191	321906	347664	372146	208216	251749	85191.1	184945	387245
448	sp|Q14166|TTL12_HUMAN	Tubulin--tyrosine ligase-like protein 12 OS=Homo sapiens GN=TTLL12 PE=1 SV=2	167746	195441	282851	220579	312356	276445	338023	195496	348849	163581	267643	246658	322726	304681	203474	221462	209037	232941	378722	213141	202368	281229	155498	247459	456174	288509	122491	98039.8	300110	91230.8	416766	221736	91492.3	280148	222009	279368	316681	208934	306173	522094	239614	245096	147146	195719	54291.2	83571.3	226666
449	sp|Q16762|THTR_HUMAN	Thiosulfate sulfurtransferase OS=Homo sapiens GN=TST PE=1 SV=4	458371	486826	411529	1.27919e+06	834822	420647	492486	540890	187506	344866	547349	370139	535626	349717	899790	162360	225897	136894	622883	269974	295544	142097	155693	248877	286604	550380	190197	166485	536737	76137.9	183463	462541	460143	514635	457290	325920	348984	222159	211310	166712	1.16337e+06	1.31884e+06	292766	1.73454e+06	493123	847045	887435
450	sp|P54727|RD23B_HUMAN	UV excision repair protein RAD23 homolog B OS=Homo sapiens GN=RAD23B PE=1 SV=1	471777	390739	321474	286287	499654	296502	330691	366083	495809	366978	325431	272633	405148	434617	363567	306165	367197	420041	453430	327008	239490	548839	279487	278371	450799	400182	281564	347458	469475	277681	688324	343406	424409	454901	669516	423551	528439	530091	297388	420160	294834	300849	220679	245453	182236	439269	260513
451	sp|P27361|MK03_HUMAN	Mitogen-activated protein kinase 3 OS=Homo sapiens GN=MAPK3 PE=1 SV=4	87197.7	60315	79041.6	67120.9	81834.7	82733.2	92281.6	92043.3	86024	52202.3	85283	71992.6	90776.8	77374.3	91234.8	133240	58736.4	68106.3	49081.1	108255	59338.7	101349	92882.1	99547.2	49256.5	73501	73418	39581.5	166254	56139.7	50354.1	86518.1	102911	67751.4	74267.7	75383.8	113544	100468	90336.8	56497.9	110328	99922.5	45990	108523	43903.9	110017	115293
452	sp|Q9BR76|COR1B_HUMAN	Coronin-1B OS=Homo sapiens GN=CORO1B PE=1 SV=1	916522	1.11988e+06	886282	702266	695160	1.01511e+06	1.02996e+06	946862	549851	906067	1.0338e+06	693769	1.08975e+06	690586	860797	323056	727991	593821	735696	1.01745e+06	576183	699314	714362	877413	636116	709597	788428	254928	744644	395985	589204	789787	510162	625125	478240	567335	768129	511652	905257	857907	623915	767246	613837	713622	601777	314642	694331
453	sp|O14745|NHRF1_HUMAN	Na(+)/H(+) exchange regulatory cofactor NHE-RF1 OS=Homo sapiens GN=SLC9A3R1 PE=1 SV=4	457246	212637	255340	303216	367794	222558	293738	292951	654069	314942	302030	278661	391049	287070	432788	439034	414556	358911	511110	379685	155725	465741	96172.1	249973	450435	208290	116985	312009	262907	146145	874769	425976	475691	440914	1.07486e+06	425692	616456	679206	297984	237060	230191	171187	109348	198815	79913	352431	177495
454	sp|Q9UKM9|RALY_HUMAN	RNA-binding protein Raly OS=Homo sapiens GN=RALY PE=1 SV=1	376625	344249	437578	293308	518762	396668	420115	438025	287349	378581	317770	241600	516324	819582	150517	288996	555777	366741	448022	620132	167425	384028	162583	613839	806703	745864	127370	106913	310122	114671	1.00209e+06	259937	306034	425926	261077	428475	630744	1.11746e+06	391931	491334	191614	283069	49201.2	290202	98226.7	150102	244686
455	sp|P32455|GBP1_HUMAN	Guanylate-binding protein 1 OS=Homo sapiens GN=GBP1 PE=1 SV=2	179922	182547	305258	167295	184909	236604	344691	233826	286257	389637	119215	245084	141625	291557	136108	111395	343398	591298	356576	308798	401267	137018	207898	239033	148096	154483	304612	280677	350115	436169	86287.9	357036	111433	662529	79932.3	159752	164017	203844	335839	202542	64665	113637	127786	85688.4	46328	115780	86741.1
456	sp|P12268|IMDH2_HUMAN	Inosine-5'-monophosphate dehydrogenase 2 OS=Homo sapiens GN=IMPDH2 PE=1 SV=2	153418	246943	300152	236240	227987	305694	190331	189017	147828	259938	230135	245989	287923	228252	187293	199437	284420	188307	366260	226425	142416	320892	254947	183507	355062	294297	133584	155770	206348	127716	253398	187170	130636	296969	231975	241422	210914	190894	203090	541030	221901	221057	127882	232044	97347.5	80523.4	258566
457	sp|Q15691|MARE1_HUMAN	Microtubule-associated protein RP/EB family member 1 OS=Homo sapiens GN=MAPRE1 PE=1 SV=3	898973	891025	707692	589816	911086	672497	937378	1.06247e+06	896377	879113	631167	550314	989362	900003	618048	957691	1.10077e+06	984248	1.00732e+06	873825	536640	931951	534426	921093	822612	1.13843e+06	911213	824792	851537	771081	1.47523e+06	588275	814461	855746	915485	925306	997220	2.39407e+06	1.1053e+06	1.0711e+06	451461	600625	825051	384434	772370	640937	441613
458	sp|O00515|LAD1_HUMAN	Ladinin-1 OS=Homo sapiens GN=LAD1 PE=1 SV=2	363628	358334	158862	188746	375665	253423	257763	193983	438290	199982	348475	132580	271369	184771	300076	366790	600647	125709	365778	237360	108897	264623	103583	178452	330274	357598	119246	228503	257405	148673	382259	236146	450131	459205	640958	603435	488139	575239	191087	443404	162314	150032	83269	140264	63017.7	271438	165316
459	sp|P60228|EIF3E_HUMAN	Eukaryotic translation initiation factor 3 subunit E OS=Homo sapiens GN=EIF3E PE=1 SV=1	496311	457703	449812	436673	466478	529331	495105	354785	542301	456041	525564	510775	493801	513764	527299	271840	558201	357264	525236	533757	208842	428235	370211	468252	546101	524938	365158	220225	454531	187902	516601	495825	330163	533619	582795	649515	561736	391339	439238	634778	437545	339081	192424	449408	352253	346362	441592
460	sp|P09525|ANXA4_HUMAN	Annexin A4 OS=Homo sapiens GN=ANXA4 PE=1 SV=4	793812	664362	738454	756809	487787	802974	489036	663274	618173	673404	751959	697488	839400	550170	601706	1.10109e+06	512501	734399	321282	510774	316888	293849	393530	536962	303879	393982	381867	260995	440909	291938	336080	443866	675457	500390	374391	664135	498051	291569	489008	331709	603146	410092	479689	946100	566718	376884	644907
461	sp|P30837|AL1B1_HUMAN	Aldehyde dehydrogenase X, mitochondrial OS=Homo sapiens GN=ALDH1B1 PE=1 SV=3	637887	829577	639606	922447	1.49636e+06	560903	938339	1.50489e+06	202708	976782	694213	396768	541356	621601	748373	248453	240946	232149	284688	416293	226800	231708	95902.3	529025	328378	937533	637235	517372	644883	392322	298337	659026	231013	110699	146556	163636	224879	324824	489703	187337	607509	412775	312573	414299	520324	180257	337513
462	sp|Q9NUQ9|FA49B_HUMAN	Protein FAM49B OS=Homo sapiens GN=FAM49B PE=1 SV=1	271207	344864	296049	290075	262075	186417	391980	287765	373358	381844	205351	365553	237922	324270	237394	441504	211569	277135	356653	364468	444071	187887	324080	321147	402605	335468	189246	305183	339950	199840	327879	334477	340908	359537	100985	197001	216493	270452	344500	409296	170435	248581	98085.7	141499	88012.9	201565	126969
463	sp|Q99714|HCD2_HUMAN	3-hydroxyacyl-CoA dehydrogenase type-2 OS=Homo sapiens GN=HSD17B10 PE=1 SV=3	373185	416867	540755	737864	701055	691117	705354	1.03895e+06	298291	501503	387972	414807	475178	362859	448937	293446	293207	423055	436037	347041	396344	198741	137204	458047	287958	342413	295076	195012	434417	131850	481133	344432	420027	182589	151689	229635	266383	456561	311129	141663	319662	378536	266697	454585	400104	237901	407406
464	sp|P50552|VASP_HUMAN	Vasodilator-stimulated phosphoprotein OS=Homo sapiens GN=VASP PE=1 SV=3	492174	506030	388167	373682	475760	510427	485109	427381	610647	388609	469640	509747	407217	265963	396760	541248	450096	371550	370808	435803	251360	412872	433728	428542	349838	366764	339386	327372	409630	225562	379947	410752	367800	633970	381115	488636	431796	369509	419198	360567	360893	392706	299160	313830	370123	311128	367026
465	sp|Q9Y266|NUDC_HUMAN	Nuclear migration protein nudC OS=Homo sapiens GN=NUDC PE=1 SV=1	429335	385807	476950	419272	451223	383559	399034	423727	695220	576164	339245	346123	542782	487180	377061	381405	568135	434710	710088	432002	249899	427200	389202	421363	982838	473407	350780	507086	416940	241733	965111	379840	527809	811532	646750	776601	646978	609257	426009	506695	252371	284260	236710	248996	145808	361649	302941
466	sp|P02452|CO1A1_HUMAN	Collagen alpha-1(I) chain OS=Homo sapiens GN=COL1A1 PE=1 SV=5	272113	525476	343291	167042	133992	123673	257420	350956	433150	212487	156294	227548	113586	307495	205193	201471	346224	401309	130466	184799	457369	519565	558832	374238	96531	105841	233451	367135	273008	359009	66125.7	128520	372534	99288.9	105911	182066	133265	144394	388309	101787	297491	114761	109341	172119	215928	118753	122302
467	sp|P23141|EST1_HUMAN	Liver carboxylesterase 1 OS=Homo sapiens GN=CES1 PE=1 SV=2	184123	181584	183798	237398	252450	182067	219146	381461	222840	399664	427891	148646	198625	291791	147091	104137	144093	110409	203146	291850	146826	137677	112618	271692	74429.1	50845.2	553363	109165	208258	160983	107454	192946	273956	64171.3	106447	94319	88154	128580	382012	48128.8	434698	436070	434547	1.88416e+06	755735	232708	301276
468	sp|P43686|PRS6B_HUMAN	26S protease regulatory subunit 6B OS=Homo sapiens GN=PSMC4 PE=1 SV=2	308895	353220	465563	408501	367892	343343	348821	284860	285138	326515	332975	392434	436242	357067	381479	240258	421483	655468	416401	395184	259599	584053	321898	493078	556945	589336	222358	216446	474714	180421	468279	310578	462890	454659	435204	413418	388286	488596	552180	508510	248147	278910	148008	204496	128440	176570	244095
469	sp|P06737|PYGL_HUMAN	Glycogen phosphorylase, liver form OS=Homo sapiens GN=PYGL PE=1 SV=4	42035	140559	106052	101760	144433	57555.8	85890.9	102536	140323	117528	58898.9	161337	52688.1	85177.3	98871.4	187852	122686	102720	88544.7	126276	120727	114309	40071.8	70130.3	99125.5	112178	117640	58089.2	93571.8	108696	15053.3	145967	78613.6	101366	76638.8	19832.5	70700.6	41261.8	176411	56136.9	139705	183369	77701.7	181389	80448.7	54997	99749.6
470	sp|P46060|RAGP1_HUMAN	Ran GTPase-activating protein 1 OS=Homo sapiens GN=RANGAP1 PE=1 SV=1	122289	186322	180090	152663	151063	199265	158166	85392.5	124120	190843	189999	136378	215461	171267	134586	169688	179897	186661	273377	169347	78446	188471	87449	139873	276323	172791	103762	67982.3	172422	58324	232648	143067	101934	285286	198235	265824	149783	109348	188408	202548	51430.2	37255.4	42064.6	74863.9	41774.8	58043.2	92017.8
471	sp|O00299|CLIC1_HUMAN	Chloride intracellular channel protein 1 OS=Homo sapiens GN=CLIC1 PE=1 SV=4	3.81942e+06	4.60353e+06	3.56208e+06	3.73535e+06	3.7692e+06	4.50449e+06	4.2377e+06	3.35914e+06	4.03176e+06	4.22859e+06	3.94987e+06	2.66834e+06	4.75522e+06	4.07658e+06	3.24929e+06	2.79817e+06	3.42799e+06	3.78354e+06	3.64631e+06	4.3056e+06	2.6317e+06	4.62838e+06	2.85568e+06	3.92946e+06	3.9429e+06	6.69904e+06	2.48749e+06	2.55761e+06	3.00949e+06	1.66169e+06	6.0653e+06	3.39995e+06	5.33661e+06	4.66305e+06	4.34014e+06	4.06672e+06	4.349e+06	6.65633e+06	4.77239e+06	5.56106e+06	1.82362e+06	2.70264e+06	1.37933e+06	2.0384e+06	1.26771e+06	3.00089e+06	2.59691e+06
472	sp|Q9NR45|SIAS_HUMAN	Sialic acid synthase OS=Homo sapiens GN=NANS PE=1 SV=2	643347	737739	881975	955868	947666	1.08453e+06	955883	643553	535399	712912	1.33121e+06	826577	980894	585857	1.00133e+06	363867	482861	587690	578457	1.26948e+06	662336	779683	742622	788187	676456	1.597e+06	367966	304147	708491	428241	545088	946448	375553	512327	464129	533265	871853	636608	834210	683365	697423	1.20204e+06	374397	685297	247520	454191	1.16195e+06
473	sp|Q99873|ANM1_HUMAN	Protein arginine N-methyltransferase 1 OS=Homo sapiens GN=PRMT1 PE=1 SV=2	468101	801001	950677	619100	737926	1.06683e+06	811174	599294	705825	791362	645975	633349	746963	695171	441418	383968	831203	888467	936354	678582	366796	801472	890855	743567	893324	856926	426200	247888	686366	239100	697378	516029	498304	762879	430287	1.29053e+06	544117	683306	882917	925348	524661	453364	200529	499945	209187	119508	449037
474	sp|Q9Y3F4|STRAP_HUMAN	Serine-threonine kinase receptor-associated protein OS=Homo sapiens GN=STRAP PE=1 SV=1	225302	294772	405230	312954	292466	406718	342187	299101	223062	383572	312756	327090	367259	322977	244859	227454	376348	265563	565780	357529	229369	354626	305425	342708	516079	295700	363688	147174	403165	165084	385054	288945	213598	343364	247744	501605	348317	309319	421401	500889	242274	239235	206321	303420	181692	141459	350610
475	sp|P09211|GSTP1_HUMAN	Glutathione S-transferase P OS=Homo sapiens GN=GSTP1 PE=1 SV=2	2.44875e+06	1.99458e+06	1.92347e+06	1.54742e+06	2.07974e+06	2.29075e+06	2.45617e+06	2.41126e+06	2.11286e+06	1.40124e+06	1.87315e+06	1.5401e+06	777849	2.81035e+06	1.5483e+06	1.67235e+06	2.10217e+06	2.21424e+06	3.402e+06	2.38887e+06	1.80478e+06	1.54766e+06	1.63278e+06	1.79162e+06	2.67056e+06	1.03364e+06	1.29593e+06	1.56936e+06	1.61085e+06	1.26018e+06	2.69971e+06	1.78193e+06	3.76261e+06	1.97336e+06	2.15265e+06	2.65773e+06	1.91151e+06	2.29114e+06	1.67626e+06	3.43976e+06	1.54591e+06	1.62586e+06	1.44299e+06	1.31395e+06	831745	1.43971e+06	1.22323e+06
476	sp|Q96HC4|PDLI5_HUMAN	PDZ and LIM domain protein 5 OS=Homo sapiens GN=PDLIM5 PE=1 SV=5	687052	842717	278339	373351	400832	409048	490217	554848	637417	506040	426020	397664	496524	625071	456650	175425	569380	625435	393057	440957	213348	721467	630604	595074	267219	192004	574770	524820	308038	481151	536352	370521	382820	649328	756343	624167	585975	391580	480138	508813	248621	403089	362944	298063	355965	293802	327849
477	sp|Q9UNZ2|NSF1C_HUMAN	NSFL1 cofactor p47 OS=Homo sapiens GN=NSFL1C PE=1 SV=2	346802	295506	210622	214809	201134	261868	173600	250522	323601	167348	257126	204427	433146	259796	281438	330642	417144	286738	404121	464770	154280	352066	140895	299059	414351	539608	159249	184499	256535	263384	197509	257410	478011	372208	327600	281912	273944	391459	181412	462113	165323	260057	180362	124124	138201	236577	180271
478	sp|Q6XQN6|PNCB_HUMAN	Nicotinate phosphoribosyltransferase OS=Homo sapiens GN=NAPRT PE=1 SV=2	520655	227866	478663	513913	599647	328460	570221	543288	296253	487797	490321	397076	362479	238638	408366	380805	508879	401473	858051	629578	285785	378895	274705	435324	401871	235197	217793	248813	642723	81607.3	185218	521857	878125	307029	401660	536110	678911	352654	500809	923534	382403	510424	185611	368815	142142	268597	362961
479	sp|Q08380|LG3BP_HUMAN	Galectin-3-binding protein OS=Homo sapiens GN=LGALS3BP PE=1 SV=1	359784	500133	679342	629368	474356	498754	1.38413e+06	1.12698e+06	660911	1.13657e+06	414268	595097	855319	1.06179e+06	657493	559321	637114	472228	1.34632e+06	861318	567894	422107	869168	483201	622151	540747	332898	448240	602174	270272	896344	581178	2.85952e+06	658856	809217	612887	860765	743250	1.02338e+06	280339	580121	562955	216237	449981	220371	496606	636213
480	sp|P10768|ESTD_HUMAN	S-formylglutathione hydrolase OS=Homo sapiens GN=ESD PE=1 SV=2	457931	415876	412836	470386	566671	449733	509335	657439	320405	519318	411834	331120	676729	533586	350025	163292	371909	381116	363665	479755	343094	418762	446207	478498	485296	581079	718968	317398	289788	545889	570657	556392	386039	278608	266393	223137	417256	469393	504340	762872	821993	394149	489301	423836	399471	489633	526581
481	sp|P13611|CSPG2_HUMAN	Versican core protein OS=Homo sapiens GN=VCAN PE=1 SV=3	492185	664223	221169	424119	230466	265372	361355	549228	362195	366524	378501	150753	252948	348200	406833	85305.7	341251	496800	310672	239328	314100	334370	564171	601962	129891	174431	325906	356572	381467	204087	256308	209874	145629	115910	214429	145742	189716	104609	298285	125584	227301	103852	188391	133751	338442	124181	183439
482	sp|P02749|APOH_HUMAN	Beta-2-glycoprotein 1 OS=Homo sapiens GN=APOH PE=1 SV=3	406435	265051	389332	322388	154567	93988.1	193179	234294	368571	263571	210326	453555	261447	210450	276958	1.02982e+06	345393	552016	171823	189306	1.20564e+06	486485	723380	289337	229809	294866	434978	1.45829e+06	308238	759628	217386	271959	311373	179901	580916	212896	161021	168676	218922	114711	430396	165478	401285	705111	689465	450082	299572
483	sp|O43390|HNRPR_HUMAN	Heterogeneous nuclear ribonucleoprotein R OS=Homo sapiens GN=HNRNPR PE=1 SV=1	341112	379340	384998	336960	417461	434364	482540	334484	423880	620825	395126	444255	470387	545849	333121	281147	523122	292634	609251	516109	170474	307701	433922	570071	678891	519176	222648	134282	402121	200439	626630	412775	375329	452716	305351	436586	415844	475313	461770	354243	262355	259611	106795	228004	164357	202598	391782
484	sp|Q14103|HNRPD_HUMAN	Heterogeneous nuclear ribonucleoprotein D0 OS=Homo sapiens GN=HNRNPD PE=1 SV=1	805416	649655	478838	418222	1.07083e+06	673140	724289	769530	800542	614733	669742	594750	586427	1.03576e+06	573682	213519	782328	618630	939787	890919	324446	740833	451395	770621	634695	560747	459751	224022	194085	275258	924766	424723	605033	646134	520766	528542	690754	1.40115e+06	621372	668390	605521	463102	256628	322976	231990	294548	210124
485	sp|P62495|ERF1_HUMAN	Eukaryotic peptide chain release factor subunit 1 OS=Homo sapiens GN=ETF1 PE=1 SV=3	254360	415986	425421	419854	376485	475617	470044	371037	392204	491536	432950	362131	581063	304278	364584	215434	406326	378805	469940	459643	249722	524041	286673	361972	473510	574151	218533	153388	519438	137870	516148	343723	281335	414565	265254	454181	428055	352479	434494	495665	287913	366683	138786	300890	211526	155546	285186
486	sp|P78417|GSTO1_HUMAN	Glutathione S-transferase omega-1 OS=Homo sapiens GN=GSTO1 PE=1 SV=2	1.3852e+06	1.53968e+06	1.72556e+06	1.3455e+06	1.58845e+06	1.41883e+06	1.9242e+06	1.79884e+06	1.55003e+06	1.77698e+06	1.6271e+06	1.51029e+06	1.15047e+06	1.53777e+06	1.45851e+06	1.30823e+06	1.46262e+06	1.29237e+06	1.52677e+06	1.70898e+06	1.73744e+06	1.3263e+06	1.58371e+06	1.77735e+06	1.3193e+06	2.14406e+06	1.40072e+06	1.8398e+06	1.36614e+06	1.3732e+06	2.20536e+06	1.38018e+06	2.33675e+06	2.03388e+06	1.10984e+06	1.04502e+06	1.22783e+06	1.93461e+06	2.0728e+06	1.92424e+06	1.06035e+06	1.42716e+06	1.51894e+06	844453	812127	1.2111e+06	655982
487	sp|P23588|IF4B_HUMAN	Eukaryotic translation initiation factor 4B OS=Homo sapiens GN=EIF4B PE=1 SV=2	420118	388595	387678	287844	440252	369174	317465	418103	714553	394694	206416	177518	376411	388021	259775	311827	546166	581932	820263	442934	230659	535969	282948	134567	457973	453845	227902	291119	362428	368416	650291	203615	598798	526935	594700	710602	417520	740995	171101	470908	154576	181889	294418	198777	254818	312921	118620
488	sp|P32119|PRDX2_HUMAN	Peroxiredoxin-2 OS=Homo sapiens GN=PRDX2 PE=1 SV=5	1.61293e+06	1.80585e+06	2.70885e+06	1.66243e+06	2.91307e+06	2.07934e+06	1.49955e+06	1.94294e+06	1.94156e+06	1.61842e+06	2.14298e+06	1.70839e+06	2.02786e+06	1.72596e+06	2.36223e+06	6.52612e+06	1.75516e+06	2.61219e+06	1.94144e+06	1.85685e+06	2.25921e+06	2.58453e+06	2.32971e+06	2.21457e+06	3.15074e+06	2.30606e+06	2.05415e+06	4.38156e+06	5.66436e+06	991896	4.22426e+06	2.86821e+06	2.67482e+06	2.2064e+06	2.98008e+06	1.88532e+06	1.77233e+06	3.08813e+06	2.93896e+06	2.4517e+06	1.27963e+06	1.26637e+06	1.40719e+06	1.17706e+06	669373	2.29508e+06	1.82895e+06
489	sp|Q9P258|RCC2_HUMAN	Protein RCC2 OS=Homo sapiens GN=RCC2 PE=1 SV=2	467446	516420	491903	607966	595500	594478	655559	496669	425319	970726	522199	650747	685364	733697	419872	343604	594047	510419	973894	674048	282852	381645	588473	740394	1.22581e+06	535115	347844	247349	395565	167246	622089	510732	386744	450119	143213	632846	569349	313082	676410	574560	404715	493313	198559	574601	137530	345280	586833
490	sp|P21291|CSRP1_HUMAN	Cysteine and glycine-rich protein 1 OS=Homo sapiens GN=CSRP1 PE=1 SV=3	1.75831e+06	991668	601872	750216	1.07259e+06	621476	775432	4.00283e+06	559153	659140	1.08333e+06	491051	761227	2.14082e+06	599978	731855	546104	609768	464350	544692	399770	571257	776549	2.15612e+06	388479	358228	8.12685e+06	3.52717e+06	855795	4.69705e+06	433848	510212	425830	195047	206487	366066	270977	185607	1.14641e+06	432599	921823	7.24344e+06	1.5504e+07	911234	1.4229e+07	663446	1.3336e+06
491	sp|P23284|PPIB_HUMAN	Peptidyl-prolyl cis-trans isomerase B OS=Homo sapiens GN=PPIB PE=1 SV=2	1.20754e+06	1.643e+06	1.63029e+06	1.64984e+06	1.38178e+06	2.48274e+06	1.6983e+06	1.28691e+06	1.89726e+06	2.0238e+06	1.8507e+06	1.84379e+06	976939	914158	1.37085e+06	629078	1.69453e+06	2.15561e+06	1.25082e+06	1.81948e+06	1.05115e+06	1.13931e+06	1.26283e+06	1.44083e+06	871480	1.06787e+06	721010	930889	1.60898e+06	982946	733301	1.3997e+06	1.19615e+06	1.40337e+06	1.22023e+06	2.17921e+06	1.47664e+06	954882	1.47148e+06	1.04205e+06	1.38266e+06	1.05486e+06	477608	1.67767e+06	533941	557307	1.18892e+06
492	sp|O14818|PSA7_HUMAN	Proteasome subunit alpha type-7 OS=Homo sapiens GN=PSMA7 PE=1 SV=1	862843	1.0647e+06	1.25052e+06	1.07222e+06	1.31058e+06	1.23639e+06	1.19307e+06	949158	1.17642e+06	1.34144e+06	958441	1.08184e+06	1.2314e+06	1.07263e+06	1.08604e+06	819479	1.14417e+06	1.18757e+06	1.52788e+06	1.34983e+06	960462	1.2396e+06	971607	1168273	1.36183e+06	1.14881e+06	715658	531393	1.24177e+06	558931	1.21285e+06	1.10332e+06	1.22223e+06	1.42772e+06	942186	1.22324e+06	1.18587e+06	1.10609e+06	1.22042e+06	1.33618e+06	866779	931441	441140	849421	446058	618154	913197
493	sp|O60716|CTND1_HUMAN	Catenin delta-1 OS=Homo sapiens GN=CTNND1 PE=1 SV=1	401975	279179	338136	299928	491414	370165	367111	251262	299461	372116	499717	290142	375075	268191	519861	200600	303282	218573	426658	305395	161757	275813	175229	269233	337112	205056	155849	84243.5	195209	130973	271146	183015	83779	161447	198171	312857	233516	208741	239095	140794	148106	213868	110524	297706	162368	196979	222755
494	sp|O00534|VMA5A_HUMAN	von Willebrand factor A domain-containing protein 5A OS=Homo sapiens GN=VWA5A PE=2 SV=2	455555	552578	490111	479870	519804	660992	699132	513104	484843	652541	532193	539422	435779	345267	445915	322662	468243	374422	555382	534342	211589	359659	283883	522340	442111	664021	364355	360147	549884	236695	476765	480945	279988	520662	285537	364336	448831	437154	587411	452369	347637	434793	124637	561383	191131	167836	472143
495	sp|Q9UHB9|SRP68_HUMAN	Signal recognition particle subunit SRP68 OS=Homo sapiens GN=SRP68 PE=1 SV=2	132726	189920	199568	178811	150439	195098	167927	162184	262420	248142	176297	171909	217371	166756	126174	93120	218101	200638	177133	207119	57353.2	204666	110020	177516	187622	238960	90905.8	87421.4	223184	99209.2	183046	161117	199040	188564	145329	225400	219810	151603	200255	177049	171913	97313.9	78615.3	97956.7	84131.9	82670.1	112604
496	sp|P05388|RLA0_HUMAN	60S acidic ribosomal protein P0 OS=Homo sapiens GN=RPLP0 PE=1 SV=1	1.31066e+06	1.37329e+06	1.55512e+06	1.52586e+06	1.31231e+06	1.85761e+06	1.50575e+06	938194	1.24354e+06	1.48846e+06	1.48151e+06	1.81019e+06	1.38812e+06	1.45875e+06	1.11966e+06	882722	1.69707e+06	1.22497e+06	1.94007e+06	1.45987e+06	421615	1.31193e+06	1.41416e+06	1.31554e+06	1.48169e+06	1.64304e+06	859347	729776	1.49327e+06	284277	1.19306e+06	1.3402e+06	1.06286e+06	1.61327e+06	1.33756e+06	2.04379e+06	1.24746e+06	1.28043e+06	1.36409e+06	1.53762e+06	895395	894269	377194	1.10029e+06	472322	1.07061e+06	1.15617e+06
497	sp|Q0VD83|APOBR_HUMAN	Apolipoprotein B receptor OS=Homo sapiens GN=APOBR PE=1 SV=2	256130	168560	166402	177583	216750	149103	156600	150843	116334	157456	297955	154284	136554	136436	344270	177109	186219	137230	118105	227693	79526.6	187071	83639.4	84669.2	67745	93970.1	85336.3	125351	165939	63775.4	258754	159710	118248	157660	329691	80550.1	244919	193977	124170	64411.5	174393	184642	135112	133232	75497.7	442273	215755
498	sp|Q99497|PARK7_HUMAN	Protein deglycase DJ-1 OS=Homo sapiens GN=PARK7 PE=1 SV=2	2.24526e+06	2.06513e+06	1.89985e+06	2.4008e+06	3.15922e+06	1.99524e+06	2.46365e+06	3.02214e+06	2.47397e+06	2.72466e+06	1.78231e+06	2.26262e+06	2.54789e+06	3.28239e+06	2.56287e+06	1.21899e+06	1.89317e+06	2.47661e+06	2.59725e+06	2.5057e+06	2.30132e+06	1.70066e+06	2.06508e+06	2.68714e+06	3.44625e+06	2.47626e+06	3.66162e+06	2.80387e+06	2.50533e+06	3.44326e+06	3.05508e+06	2.13349e+06	2.94814e+06	2.12025e+06	2.10726e+06	2.47572e+06	2.69745e+06	2.42192e+06	2.53106e+06	1.99471e+06	1.31492e+06	2.63e+06	3.19211e+06	1.82213e+06	1.97227e+06	1.64734e+06	1.13216e+06
499	sp|P00915|CAH1_HUMAN	Carbonic anhydrase 1 OS=Homo sapiens GN=CA1 PE=1 SV=2	800789	929839	1.90691e+06	871390	1.48806e+06	2.76675e+06	1.06636e+06	795109	898728	947844	2.31478e+06	980695	2.18335e+06	332819	1.93663e+06	9.25768e+06	775141	2.78227e+06	1.02941e+06	2.61231e+06	2.29715e+06	1.47917e+06	994183	1.99928e+06	3.05662e+06	1.28347e+06	1.07709e+06	5.278e+06	1.1318e+07	1.4185e+06	2.77067e+06	2.57951e+06	980316	1.05396e+06	3.59e+06	856476	810683	1.13097e+06	1.68801e+06	805924	2.31844e+06	5.26144e+06	3.33207e+06	3.37614e+06	3.94898e+06	9.68878e+06	8.14071e+06
500	sp|P04217|A1BG_HUMAN	Alpha-1B-glycoprotein OS=Homo sapiens GN=A1BG PE=1 SV=4	183797	304210	452585	374674	109013	86723.9	194429	135566	132035	297957	194726	586629	237889	381899	266356	686050	245834	353283	116557	231331	1.41278e+06	526666	1.08925e+06	419371	311265	449036	674427	709029	347815	994137	206703	593748	561221	335815	310168	227273	212030	225613	351196	194923	1.06988e+06	304718	847207	616695	862206	386389	558421
501	sp|Q9UNM6|PSD13_HUMAN	26S proteasome non-ATPase regulatory subunit 13 OS=Homo sapiens GN=PSMD13 PE=1 SV=2	329060	339186	349884	318160	370580	413256	353604	319686	275552	391379	356038	350338	448897	387325	333889	242861	450769	354175	463630	403743	211367	427199	373809	318875	549831	412882	300341	263408	398289	228999	489501	321643	355614	421309	403199	487566	408447	446429	384307	507726	301601	254881	153365	237241	162887	242886	255932
502	sp|P52597|HNRPF_HUMAN	Heterogeneous nuclear ribonucleoprotein F OS=Homo sapiens GN=HNRNPF PE=1 SV=3	386589	343915	541392	328529	358040	452801	428927	287270	410093	421152	399936	430339	303426	537096	320281	349309	578391	531815	498125	490249	227087	430451	283732	470349	674742	589438	237156	238848	379117	159456	798933	373860	271594	574888	533023	616201	571388	984489	438020	503916	407781	317035	136261	342804	91583.1	391413	323135
503	sp|Q9Y265|RUVB1_HUMAN	RuvB-like 1 OS=Homo sapiens GN=RUVBL1 PE=1 SV=1	405366	483490	466409	526663	687321	661415	519185	382156	399115	444286	498728	435032	767277	573639	295943	256625	590026	468919	811777	554557	168060	482946	523276	675644	814894	946279	293523	167049	765435	173353	453387	387267	308377	627894	373865	617876	630613	702386	623995	838629	258279	266580	178276	263321	159046	122159	273940
504	sp|P25788|PSA3_HUMAN	Proteasome subunit alpha type-3 OS=Homo sapiens GN=PSMA3 PE=1 SV=2	630531	712638	904720	755437	956582	943174	880717	660141	775145	985996	723728	786245	822260	767535	734268	494733	818427	714932	1.06292e+06	872645	729226	838615	713441	864826	817171	759476	511981	464805	839430	446902	713081	819520	820182	1.03041e+06	607458	844522	752755	825358	844123	960470	574565	663858	342769	572488	331579	408777	639129
505	sp|P12429|ANXA3_HUMAN	Annexin A3 OS=Homo sapiens GN=ANXA3 PE=1 SV=3	332279	850195	172123	92410.4	166077	165704	231996	126318	1.42136e+06	1.0512e+06	135288	250346	128539	125653	71504.1	711982	382766	262835	398353	119282	210327	100805	337463	200706	69358	179610	160688	507827	103319	172192	119761	124344	66338.2	1.10426e+06	99418.5	361616	242977	575626	387441	1.32381e+06	88700.8	143146	171557	77002.4	205699	97938.2	113452
506	sp|P61586|RHOA_HUMAN	Transforming protein RhoA OS=Homo sapiens GN=RHOA PE=1 SV=1	178418	159543	168176	247439	185677	248608	242548	194072	175483	260108	190222	242915	223676	165932	121478	32390.9	193859	195535	186083	229048	175168	162996	170695	202101	97554.3	145867	273319	143156	79928	127444	147619	193115	133040	110453	105620	90814.3	149114	166100	165847	121345	212155	296855	117711	158568	285564	72946.8	151453
507	sp|O94760|DDAH1_HUMAN	N(G),N(G)-dimethylarginine dimethylaminohydrolase 1 OS=Homo sapiens GN=DDAH1 PE=1 SV=3	353264	242067	262802	440215	507304	429182	321212	345003	202880	498909	444424	286110	810196	450716	536749	304285	230048	281309	178693	352744	124520	329441	171288	395314	460497	395843	224135	130502	382782	243276	597287	374615	457630	402636	371300	367875	442494	471716	299390	342793	312408	465764	220148	366787	143376	412792	487083
508	sp|P04899|GNAI2_HUMAN	Guanine nucleotide-binding protein G(i) subunit alpha-2 OS=Homo sapiens GN=GNAI2 PE=1 SV=3	591514	583518	470098	626000	415917	703080	672830	589343	461064	914911	540999	847660	307297	415740	508094	1.367e+06	523509	1.05826e+06	441007	530270	470864	304687	331958	484105	201486	176626	350680	266799	259984	413152	176926	447413	303894	294620	275752	251269	305506	272144	390233	274649	472407	441488	566460	709452	588936	203157	573962
509	sp|P62820|RAB1A_HUMAN	Ras-related protein Rab-1A OS=Homo sapiens GN=RAB1A PE=1 SV=3	120983	125064	147236	153457	118154	170904	114741	31402	98305.6	144229	133860	120915	108049	120176	102166	72626.4	111340	115761	86742.7	110645	106535	106523	102522	133414	133609	108478	237572	74414.2	191612	21926.7	68878.4	108201	98438.6	95158.9	67204.6	88082.2	68211.3	55503.1	129401	109712	55231.7	17374.3	31414.5	86951.2	41653.5	46932.4	83763.8
510	sp|Q8TAX9|GSDMB_HUMAN	Gasdermin-B OS=Homo sapiens GN=GSDMB PE=2 SV=2	231189	109658	336018	252626	401426	191630	322128	193764	372969	891325	300731	171389	226895	212639	332158	202210	237421	180155	244878	101651	169671	183376	125102	131378	226678	144493	94413.4	131247	293664	181934	528321	185380	236100	754779	415476	310014	566846	531279	326859	4.84601e+06	88856.9	186922	133644	136169	113755	163038	227203
511	sp|P42166|LAP2A_HUMAN	Lamina-associated polypeptide 2, isoform alpha OS=Homo sapiens GN=TMPO PE=1 SV=2	35605.2	48151.7	90612.4	38961.3	49839.3	61515.9	35914.9	33141.5	52336.2	47119.1	44983.6	42325.8	45583.2	48059.6	28376.1	62297.2	75730.4	29910.4	104533	80764.7	55942.7	51357.5	32867.4	42549	52095.2	65839.2	25680.7	19658	58218.8	68109	38730.1	59664.1	50075.2	88909	49044.4	110951	49742.1	46012.9	47155.5	40657.7	88404.4	15642.4	31260	91752.4	14776.8	84950.3	54033.8
512	sp|Q63HN8|RN213_HUMAN	E3 ubiquitin-protein ligase RNF213 OS=Homo sapiens GN=RNF213 PE=1 SV=3	411376	338995	411964	392352	204460	214631	259690	313770	184906	309710	272085	456066	335298	364624	374738	665275	420973	183850	172990	338152	637711	555781	78005.9	410809	394239	416176	582097	729310	448012	886614	208736	564170	496129	568004	134183	351798	406808	407423	468251	299461	414089	341029	394105	395777	391648	108007	94399.8
513	sp|P13804|ETFA_HUMAN	Electron transfer flavoprotein subunit alpha, mitochondrial OS=Homo sapiens GN=ETFA PE=1 SV=1	483612	500697	433796	675375	895862	627164	555502	559255	413622	501392	576999	557627	313387	382924	667987	724488	264781	366816	572356	337911	414954	172710	251011	294760	277996	307685	248059	289961	452573	205360	251349	494466	547495	331585	386624	238458	291350	361105	295941	172168	633676	689327	300413	801555	352204	362153	587908
514	sp|P04424|ARLY_HUMAN	Argininosuccinate lyase OS=Homo sapiens GN=ASL PE=1 SV=4	400255	532414	407101	575526	514793	551869	589094	530381	291735	636170	865055	503708	758715	232918	747120	241474	289603	189629	491585	530096	250778	696563	242558	552129	190181	1.04955e+06	229989	222207	667780	277829	295355	731737	928845	250224	567015	380864	746262	606568	471657	591898	489572	664695	193822	594544	304910	429736	663551
515	sp|Q16881|TRXR1_HUMAN	Thioredoxin reductase 1, cytoplasmic OS=Homo sapiens GN=TXNRD1 PE=1 SV=3	141015	176511	181724	100130	133724	178249	161670	186739	148268	191304	132573	140560	185216	130737	118765	104134	131111	206383	198661	170418	197498	119115	138289	178007	232336	162673	148409	90903.3	168827	144140	324983	153724	174144	177998	143805	153397	115042	127857	171781	215202	214167	195165	312951	125473	298515	102297	142343
516	sp|O00748|EST2_HUMAN	Cocaine esterase OS=Homo sapiens GN=CES2 PE=1 SV=1	462551	183843	204066	612820	242208	452651	320934	235605	157345	59372.5	338491	302587	2.58249e+06	241765	381856	73937.4	125133	68840.5	99758.8	307568	177428	251817	99749.6	427377	417953	314180	110871	96661.4	324604	50813.8	296984	454711	243500	52356	693453	156140	449881	423152	154634	61234.4	396928	919963	198804	881103	159499	470869	776501
517	sp|P60900|PSA6_HUMAN	Proteasome subunit alpha type-6 OS=Homo sapiens GN=PSMA6 PE=1 SV=1	709422	869781	892359	891083	1.06942e+06	1.18066e+06	1.05643e+06	777556	774536	1.18322e+06	867591	1.01283e+06	1.03772e+06	904093	791307	518991	925277	832018	958467	1.00404e+06	627090	916793	676104	1.04474e+06	1.01255e+06	844915	504212	464936	1.05567e+06	389292	836305	1.01051e+06	690581	893683	560088	844648	899717	870946	1.02095e+06	919191	660529	764997	336412	713804	353218	366290	696179
518	sp|Q92900|RENT1_HUMAN	Regulator of nonsense transcripts 1 OS=Homo sapiens GN=UPF1 PE=1 SV=2	75486.4	102239	138924	150269	115984	159063	117255	82062.8	93876.7	115223	114569	117108	175410	113790	115321	64671	153056	113944	189625	163583	57535	100211	156446	141051	190960	127199	86900.4	34680	135304	50119.9	127066	120861	76202.3	130676	132711	133510	130879	106748	161089	176762	139723	89632.2	81341.3	134929	77976.7	66244.3	110506
519	sp|Q9UDY2|ZO2_HUMAN	Tight junction protein ZO-2 OS=Homo sapiens GN=TJP2 PE=1 SV=2	366619	451507	423783	300018	291506	434598	339018	337970	332135	395989	353477	205834	456690	410583	320184	227723	326483	288240	384858	336351	129790	445768	300547	299820	372763	403081	265906	190340	451060	168397	393989	205153	319725	302189	380457	353727	416754	262199	254076	477721	227556	281983	39505.4	226974	191603	189263	282361
520	sp|Q15293|RCN1_HUMAN	Reticulocalbin-1 OS=Homo sapiens GN=RCN1 PE=1 SV=1	420843	291395	323247	334049	271051	248792	215735	157073	270481	218265	257949	218057	512375	440598	135057	467262	493702	361598	195303	315067	217621	488675	256921	351598	295176	474798	263246	181509	300357	274802	808433	251103	186036	297417	485805	569406	461525	850120	309953	333065	260832	253274	208674	211026	84483.9	272112	144541
521	sp|Q12905|ILF2_HUMAN	Interleukin enhancer-binding factor 2 OS=Homo sapiens GN=ILF2 PE=1 SV=2	379734	445833	590847	458613	503445	634715	605310	411801	396159	625709	533634	566058	587836	652783	365533	395957	492939	456122	732940	610876	284340	365672	545127	626920	762337	569852	219961	160655	575457	123565	563684	378811	354894	380759	285288	494465	377812	533074	557384	423565	336630	260774	120702	356995	158167	239516	401604
522	sp|P17844|DDX5_HUMAN	Probable ATP-dependent RNA helicase DDX5 OS=Homo sapiens GN=DDX5 PE=1 SV=1	213458	279348	354016	270208	239478	318736	301164	198852	283191	330876	258326	300563	329479	284138	191069	136242	464750	245410	361642	299561	97704	301617	245281	319186	388499	270927	150054	76013.4	293032	101932	272495	241893	118380	307354	208543	398271	238662	230995	345055	222785	229024	190591	42698.3	241489	83344.5	101254	234679
523	sp|Q9UMS4|PRP19_HUMAN	Pre-mRNA-processing factor 19 OS=Homo sapiens GN=PRPF19 PE=1 SV=1	327112	742365	748449	761991	527499	766341	787965	603778	539058	754534	648658	715956	707068	698653	329098	235722	655502	853269	813115	637393	222462	330922	363833	690385	825742	334499	241376	163852	402327	205978	367926	336441	201109	537304	143747	726955	560120	456378	670129	606358	287313	204230	122238	343047	109174	177271	396205
524	sp|Q15019|SEPT2_HUMAN	Septin-2 OS=Homo sapiens GN=SEPT2 PE=1 SV=1	633080	728280	552900	552230	604813	654042	668673	786656	535822	778301	676560	620913	652753	789286	529822	306266	633444	728006	481910	686103	471537	559016	609452	847785	679379	628992	671727	363874	658544	455428	519412	578372	512494	416353	383180	483500	574357	520093	829329	621899	562478	578926	616212	469532	696327	405221	637864
525	sp|Q9Y6N5|SQRD_HUMAN	Sulfide:quinone oxidoreductase, mitochondrial OS=Homo sapiens GN=SQRDL PE=1 SV=1	235473	267633	333822	464055	240687	539441	337595	282494	105300	416698	310245	320384	153938	105037	373824	314957	158996	425128	110892	181151	114085	84656.2	252339	162529	81681.4	103923	110433	111915	1.96803e+06	80648	113854	189375	79083.4	118146	114476	169263	153994	100238	120184	92828.8	353945	279681	259092	1.3917e+06	445541	222243	702721
526	sp|P27708|PYR1_HUMAN	CAD protein OS=Homo sapiens GN=CAD PE=1 SV=3	157544	186724	250457	202971	147573	221323	140819	102686	133352	137365	161581	210376	373525	466061	116604	229062	322500	253933	199517	204975	132099	237212	384776	246315	480936	320850	128294	130388	211788	87472.5	232743	224440	125032	346830	248766	400730	219643	276450	313514	712548	241999	189979	156952	156916	157396	189966	250234
527	sp|P62249|RS16_HUMAN	40S ribosomal protein S16 OS=Homo sapiens GN=RPS16 PE=1 SV=2	936885	1.12208e+06	1.49564e+06	1.25753e+06	1.10222e+06	1.61919e+06	1.11624e+06	791997	1.22697e+06	1.32708e+06	1.06958e+06	1.24458e+06	1.28482e+06	1.16298e+06	799621	692368	1.37333e+06	1.17088e+06	1.52587e+06	1.32894e+06	547684	1.17107e+06	978309	1.05748e+06	1.45763e+06	1.25111e+06	545595	367026	1.475e+06	354380	1.01618e+06	986685	694441	1.45063e+06	1.08214e+06	2.08904e+06	1.12609e+06	994313	1.0744e+06	1.42549e+06	757233	715832	283536	1.05516e+06	316754	294315	688521
528	sp|P09622|DLDH_HUMAN	Dihydrolipoyl dehydrogenase, mitochondrial OS=Homo sapiens GN=DLD PE=1 SV=2	379311	409060	398964	486883	426085	466045	613060	539109	235416	411905	516846	426951	335154	297757	441168	303401	210571	294160	260623	276090	223292	73048.1	127626	319595	389085	341303	273659	100852	317823	146660	163019	298504	263485	147138	162399	212796	171472	192940	178188	95086.4	497535	450713	284404	614941	364660	173265	426840
529	sp|Q13283|G3BP1_HUMAN	Ras GTPase-activating protein-binding protein 1 OS=Homo sapiens GN=G3BP1 PE=1 SV=1	587505	568423	749162	511025	620472	575253	535880	379654	639879	567661	449909	460786	706256	582531	444978	778516	792447	423266	961963	583554	303216	902705	424908	526910	641798	875454	293975	391509	553132	214187	920443	359379	360704	891857	729457	1.02306e+06	623921	788986	622721	741063	321271	273330	99354.9	306010	95298	407105	343118
530	sp|Q15233|NONO_HUMAN	Non-POU domain-containing octamer-binding protein OS=Homo sapiens GN=NONO PE=1 SV=4	323129	601377	532595	671352	748699	693786	723703	572109	521731	654345	514969	642299	806336	684004	359177	302673	816958	394342	712527	684518	228429	364523	404040	945254	560119	518407	317570	92103.2	638416	130110	480146	322111	261419	237164	203744	719922	519736	427452	612565	533533	356551	264519	126276	340310	132291	120135	207660
531	sp|Q8TEX9|IPO4_HUMAN	Importin-4 OS=Homo sapiens GN=IPO4 PE=1 SV=2	133383	110733	180626	138810	211156	187702	153502	154162	182085	242496	201848	162884	255459	223367	174307	88663.5	217129	166791	353997	159117	84317.3	354700	174193	175321	228132	449508	59746.8	81034.6	140892	80655.4	139233	105067	356736	276903	164928	370210	163727	203618	206949	790357	117492	141779	81212.1	111039	72075.1	94805.8	142711
532	sp|P39687|AN32A_HUMAN	Acidic leucine-rich nuclear phosphoprotein 32 family member A OS=Homo sapiens GN=ANP32A PE=1 SV=1	899820	803887	528697	620515	1.53712e+06	745145	607596	650303	1.41134e+06	1.15235e+06	906979	635069	569439	712335	923227	514659	895984	939518	1.4742e+06	808531	547393	911575	608133	674436	790165	1.10414e+06	436778	1.28645e+06	534534	441257	1.12744e+06	714248	1.46352e+06	1.03039e+06	1.44488e+06	1.07874e+06	860961	1.77189e+06	689240	656810	482633	558534	319066	446826	238426	1.08449e+06	563350
533	sp|P08865|RSSA_HUMAN	40S ribosomal protein SA OS=Homo sapiens GN=RPSA PE=1 SV=4	1.21763e+06	1.48761e+06	1.87288e+06	1.63134e+06	1.45896e+06	1.91474e+06	1.35726e+06	1.03083e+06	1.57335e+06	1.66198e+06	1.45573e+06	1.39864e+06	1.61065e+06	1.40037e+06	1.22475e+06	1.04182e+06	1.75032e+06	1.54357e+06	2.36352e+06	1.76991e+06	732854	1.5471e+06	1.17079e+06	1.25061e+06	1.84651e+06	1.84017e+06	650375	534966	1.93281e+06	572655	1.51286e+06	1.09375e+06	1.06428e+06	2.03782e+06	1.84068e+06	2.74254e+06	1.48071e+06	1.56343e+06	1.24199e+06	1.7162e+06	769433	891588	461345	1.25743e+06	447467	1.07667e+06	1.19827e+06
534	sp|P47756|CAPZB_HUMAN	F-actin-capping protein subunit beta OS=Homo sapiens GN=CAPZB PE=1 SV=4	604063	574784	631433	667515	662555	641586	767780	529785	624309	801461	708540	841192	750319	593795	666043	504209	729972	793485	737757	714249	537363	591202	775174	742560	767997	521313	365294	400703	715448	341979	799759	801964	641310	816770	634385	666755	787077	698309	740626	750874	818193	791809	465491	659555	453534	651900	711553
535	sp|Q08J23|NSUN2_HUMAN	tRNA (cytosine(34)-C(5))-methyltransferase OS=Homo sapiens GN=NSUN2 PE=1 SV=2	87207.5	109553	127705	79909.8	135194	252083	168305	142444	100378	177247	172635	143935	300293	258750	87567.8	251950	261107	114990	220193	194294	68104.9	177598	98258.1	199029	405097	210297	65825.3	224800	211246	46086.6	278325	127044	104673	141232	101370	180835	177864	137899	219638	268320	107765	113683	54244.9	92274.3	68933.4	136438	103750
536	sp|Q16401|PSMD5_HUMAN	26S proteasome non-ATPase regulatory subunit 5 OS=Homo sapiens GN=PSMD5 PE=1 SV=3	136811	135641	175031	127635	157517	189636	141388	147212	158635	161758	150714	171408	226460	178005	115938	92627	86691.4	148909	166832	203113	66358.2	204280	165235	168395	254142	226358	156861	100536	157116	96019.6	166874	140229	90662.2	169863	150678	123522	126107	136982	160898	180861	149295	190907	137914	116804	127682	104977	148014
537	sp|O75363|BCAS1_HUMAN	Breast carcinoma-amplified sequence 1 OS=Homo sapiens GN=BCAS1 PE=1 SV=2	339872	280181	212589	322918	422957	276151	430808	246078	322685	116928	901955	208079	374870	47710.1	889074	180020	134930	191048	229239	519448	118070	341105	128222	125787	73741.6	175351	117655	125755	587661	71884.7	142570	420632	273283	214784	744897	163393	420368	427968	322592	54053.1	196834	410594	150193	125264	88514.1	1.09552e+06	477241
538	sp|Q7L1Q6|BZW1_HUMAN	Basic leucine zipper and W2 domain-containing protein 1 OS=Homo sapiens GN=BZW1 PE=1 SV=1	347409	489973	374148	331895	256882	290262	304227	351050	333970	264405	266743	274066	326493	420217	273882	232495	549401	508665	265542	286796	135230	375391	432968	335315	297756	331738	178241	244969	479801	138918	428605	263869	236792	297313	680350	412309	360369	467209	363184	489712	151759	198452	79822.2	128344	169374	182591	256743
539	sp|P61160|ARP2_HUMAN	Actin-related protein 2 OS=Homo sapiens GN=ACTR2 PE=1 SV=1	1.19271e+06	1.5526e+06	1.33688e+06	1.27609e+06	1.21159e+06	1.59951e+06	1.69902e+06	1.28877e+06	990362	1.41633e+06	1.3848e+06	1.74838e+06	1.20188e+06	1.06137e+06	1.11836e+06	1.17798e+06	1.35946e+06	1.53678e+06	1.12862e+06	1.42365e+06	1.42584e+06	1.087e+06	1.3026e+06	1.64155e+06	1.10038e+06	1.03608e+06	993424	684231	1.27229e+06	678928	1.02061e+06	1.38207e+06	1.05015e+06	1.07345e+06	656403	824739	1.20283e+06	985278	1.39409e+06	1.61764e+06	1.06455e+06	1.24797e+06	811015	1.07068e+06	904487	532950	1.14174e+06
540	sp|P51991|ROA3_HUMAN	Heterogeneous nuclear ribonucleoprotein A3 OS=Homo sapiens GN=HNRNPA3 PE=1 SV=2	1.72255e+06	1.47701e+06	1.34378e+06	1.2628e+06	1.8544e+06	1.42414e+06	1.61668e+06	1.48304e+06	1.21121e+06	1.20545e+06	1.2507e+06	1.4055e+06	1.55309e+06	1.55305e+06	1.28689e+06	640102	1.78896e+06	1.11432e+06	1.82327e+06	1.69535e+06	430138	1.3217e+06	973566	1.8008e+06	1.8096e+06	1.37614e+06	692318	366892	1.13343e+06	350332	1.85206e+06	1.14452e+06	673881	1.14917e+06	1.19586e+06	1.13623e+06	1.18504e+06	1.72056e+06	1.46677e+06	852542	859842	771906	404056	875334	449018	1.01681e+06	1.1655e+06
541	sp|Q9NR12|PDLI7_HUMAN	PDZ and LIM domain protein 7 OS=Homo sapiens GN=PDLIM7 PE=1 SV=1	1.4982e+06	960247	364893	412116	666452	381381	540033	1.42923e+06	820744	339081	621964	325242	409753	1.07602e+06	376343	188623	524718	669807	269674	366365	111481	371858	350004	947313	196767	198773	2.20391e+06	662482	459987	1.26749e+06	230729	290124	273625	241167	208382	296895	291344	180912	473757	251913	375891	943555	2.95293e+06	417086	3.08105e+06	315289	468598
542	sp|P52907|CAZA1_HUMAN	F-actin-capping protein subunit alpha-1 OS=Homo sapiens GN=CAPZA1 PE=1 SV=3	486195	451800	481155	503361	506394	521092	460530	482173	490989	567515	488794	597971	485986	368284	523626	490815	534339	599034	687573	553705	413467	491212	609878	536159	508802	363292	395445	319295	469369	260912	630972	544195	413216	623632	520835	521015	543663	519855	604829	429592	482110	406245	204670	460540	198923	523914	517816
543	sp|P38117|ETFB_HUMAN	Electron transfer flavoprotein subunit beta OS=Homo sapiens GN=ETFB PE=1 SV=3	585549	633309	488203	769673	1.21132e+06	722840	636222	690190	462958	538098	687496	539898	484195	488742	803577	352333	387539	450001	702559	406385	377339	248481	192739	359695	262753	435066	290060	279079	518756	201835	326519	574769	660373	392800	496930	380030	400954	511644	361769	228881	445832	731074	344228	880705	435819	544731	594616
544	sp|P62269|RS18_HUMAN	40S ribosomal protein S18 OS=Homo sapiens GN=RPS18 PE=1 SV=3	1.03726e+06	966051	1.20129e+06	1.06238e+06	1.03956e+06	1.25789e+06	875329	708231	1.50876e+06	996047	947422	867744	1.06248e+06	940676	848099	577368	1.36615e+06	1.11802e+06	1.51288e+06	1.18674e+06	348822	1.08487e+06	710178	783560	1.21525e+06	1.20612e+06	416686	504502	1.14685e+06	370040	1.15131e+06	725499	855665	1.46784e+06	1.69023e+06	2.06899e+06	1.15209e+06	1.1327e+06	828262	1.0601e+06	601690	585403	220879	699742	335319	786417	877735
545	sp|O43399|TPD54_HUMAN	Tumor protein D54 OS=Homo sapiens GN=TPD52L2 PE=1 SV=2	497422	446609	373476	314779	446004	310819	415604	532553	567656	271807	391161	246010	571692	536813	362545	457835	513078	631098	441002	326663	442170	529519	276060	371244	805887	487055	347978	514518	460627	343560	1.24441e+06	369963	1.00157e+06	435206	679259	424201	633732	1.22049e+06	514906	368231	246074	161036	292418	170435	176127	376969	183074
546	sp|P54819|KAD2_HUMAN	Adenylate kinase 2, mitochondrial OS=Homo sapiens GN=AK2 PE=1 SV=2	400768	426920	380395	408133	1.13338e+06	418404	595180	626866	640293	514228	639227	370936	420281	412625	837488	341015	321591	325376	825240	374564	275845	266646	239487	292404	367702	247760	247948	244954	247054	131600	232513	360835	618499	340775	446362	314632	374730	257276	251939	147160	353275	376023	199097	449508	183351	476263	317768
547	sp|P31947|1433S_HUMAN	14-3-3 protein sigma OS=Homo sapiens GN=SFN PE=1 SV=1	945403	839492	462586	605371	1.33802e+06	498469	440594	625049	1.00138e+06	405375	601243	426360	769780	372211	1.08924e+06	262703	625969	140948	1.00637e+06	489047	160519	525247	273919	357318	594374	310569	231614	519951	304023	89969.3	808982	558603	3.02561e+06	984886	1.92131e+06	934369	995966	798582	356203	797880	552972	621397	254050	427783	116711	1.34036e+06	521180
548	sp|P46781|RS9_HUMAN	40S ribosomal protein S9 OS=Homo sapiens GN=RPS9 PE=1 SV=3	1.06388e+06	1.13863e+06	1.45664e+06	1.33236e+06	1.14065e+06	1.62576e+06	1.14901e+06	827457	1.36247e+06	1.20031e+06	1.10174e+06	1.33371e+06	1.3293e+06	1.21988e+06	858418	587180	1.50035e+06	1.08533e+06	1.41839e+06	1.40043e+06	465368	1.15328e+06	828832	1.08209e+06	1.37917e+06	1.30039e+06	453303	400229	1.22986e+06	327422	1.02909e+06	1.01658e+06	705439	1.59343e+06	1.19826e+06	2.20335e+06	1.24519e+06	1.09977e+06	1.05657e+06	1.46596e+06	754529	660084	230457	998872	273004	267079	645486
549	sp|Q9Y2Z0|SGT1_HUMAN	Protein SGT1 homolog OS=Homo sapiens GN=SUGT1 PE=1 SV=3	334176	284321	301511	268711	293916	490222	414584	478517	300320	333490	306880	202058	446300	242496	235683	428092	402869	555599	353221	704263	202517	452159	252012	535506	450734	656913	176629	272928	656606	142707	859025	288281	561992	581245	445687	432043	500318	644821	535929	946744	249952	262997	118193	208240	110631	240064	213814
550	sp|P04003|C4BPA_HUMAN	C4b-binding protein alpha chain OS=Homo sapiens GN=C4BPA PE=1 SV=2	94956.8	166156	252519	146360	53133.8	161228	117586	84715.2	150403	103749	164370	416671	100669	98436.6	90523.8	308409	175668	115286	68892	130007	472504	184283	703804	191888	101800	119456	135010	187820	90271	151195	61395.4	202289	57933.7	157294	80086.3	102949	91985.3	82181.5	152959	110341	146123	150746	223536	254724	471989	97003.4	179425
551	sp|Q9NZB2|F120A_HUMAN	Constitutive coactivator of PPAR-gamma-like protein 1 OS=Homo sapiens GN=FAM120A PE=1 SV=2	199783	180710	196831	163617	194487	156942	163740	128393	226129	116499	198395	145808	253635	207276	175616	105566	247992	108918	126929	204234	77655.3	223174	156994	184795	237724	361568	118007	143608	213937	102070	303223	194486	143253	302981	247545	280786	294260	262160	151614	262669	149830	112099	85593.4	124147	88586	162812	111185
552	sp|P62158|CALM_HUMAN	Calmodulin OS=Homo sapiens GN=CALM1 PE=1 SV=2	3.69434e+06	2.64738e+06	1.73163e+06	1.55251e+06	3.23267e+06	2.00192e+06	2.15813e+06	2.53035e+06	3.65353e+06	1.48446e+06	3.02148e+06	1.88179e+06	2.40006e+06	2.34047e+06	3.85294e+06	2.22546e+06	2.82854e+06	2.9271e+06	2.14916e+06	2.28774e+06	1.03966e+06	3.09036e+06	965011	1.83562e+06	1.53888e+06	2.37098e+06	1.44349e+06	2.18438e+06	2.0474e+06	1.34156e+06	3.53092e+06	2.47966e+06	2.28507e+06	2.46786e+06	4.60094e+06	2.7948e+06	3.54166e+06	4.01805e+06	2.01167e+06	1.99399e+06	1.50245e+06	1.54751e+06	1.04741e+06	1.61132e+06	802423	3.10201e+06	1.55452e+06
553	sp|Q02878|RL6_HUMAN	60S ribosomal protein L6 OS=Homo sapiens GN=RPL6 PE=1 SV=3	1.09273e+06	931176	2.33231e+06	1.83844e+06	1.25322e+06	2.74974e+06	1.92867e+06	1.01807e+06	829247	2.32364e+06	1.58759e+06	2.70719e+06	1.42142e+06	851833	788908	745561	1.82797e+06	705317	2.05759e+06	1.76523e+06	314880	648179	823273	1.39857e+06	2.08806e+06	953921	749257	259163	2.01061e+06	205589	1.12864e+06	1.07148e+06	433845	3.23064e+06	430860	1.66296e+06	630554	421196	1.40339e+06	2.38046e+06	656705	1.03906e+06	449732	1.31056e+06	793819	692449	1.73249e+06
554	sp|P07737|PROF1_HUMAN	Profilin-1 OS=Homo sapiens GN=PFN1 PE=1 SV=2	5.143e+06	5.18436e+06	5.35866e+06	4.82901e+06	6.1681e+06	5.72686e+06	6.86574e+06	7.48828e+06	5.93528e+06	5.50768e+06	6.17322e+06	7.89246e+06	5.0252e+06	6.25362e+06	5.10276e+06	5.46453e+06	5.60809e+06	5.77073e+06	5.38293e+06	6.7147e+06	4.92603e+06	4.66084e+06	5.36342e+06	7.62649e+06	4.52037e+06	5.83445e+06	7.01913e+06	6.07613e+06	6.07748e+06	5.6363e+06	4.05937e+06	6.21648e+06	4.69777e+06	6.81079e+06	4.03092e+06	5.0808e+06	5.21645e+06	4.84662e+06	7.22144e+06	6.29988e+06	5.66215e+06	8.48304e+06	9.18853e+06	4.28581e+06	7.76169e+06	3.92177e+06	4.53068e+06
555	sp|Q15404|RSU1_HUMAN	Ras suppressor protein 1 OS=Homo sapiens GN=RSU1 PE=1 SV=3	521562	392849	254537	323404	339965	308442	362515	668626	270867	314715	357379	261622	283284	575285	277427	120359	345879	343331	224586	296785	159841	187746	280556	530781	295331	257108	1.09397e+06	480075	297657	737485	203965	253880	283861	303360	223627	279523	259719	182326	396721	294625	404851	764770	1.6543e+06	396262	1.45015e+06	175008	385958
556	sp|Q15435|PP1R7_HUMAN	Protein phosphatase 1 regulatory subunit 7 OS=Homo sapiens GN=PPP1R7 PE=1 SV=1	444514	477636	418566	388725	444130	460474	472446	509652	421236	509990	505423	392200	486645	416645	472521	373572	466969	546326	351123	495498	280289	386773	262324	513189	472690	578156	384866	446513	471933	327305	647687	746790	488352	368164	491775	411535	521663	526240	480257	526183	360813	536877	523431	362135	840578	488448	689273
557	sp|P63241|IF5A1_HUMAN	Eukaryotic translation initiation factor 5A-1 OS=Homo sapiens GN=EIF5A PE=1 SV=2	2.16416e+06	1.33069e+06	1.78927e+06	1.534e+06	2.43502e+06	1.75553e+06	1.85984e+06	1.60333e+06	2.3615e+06	1.646e+06	1.93364e+06	1.95707e+06	1.82998e+06	1.76532e+06	1.77223e+06	1.29191e+06	2.26532e+06	1.91149e+06	3.20086e+06	2.4338e+06	931593	2.24128e+06	1.20193e+06	1.43066e+06	1.54198e+06	3.28489e+06	1.42875e+06	1.54757e+06	1.98571e+06	1.35567e+06	2.45307e+06	1.7212e+06	2.24948e+06	2.66199e+06	3.40965e+06	3.84485e+06	2.43409e+06	3.1702e+06	1.62964e+06	2.1037e+06	1.06199e+06	991898	847339	1.00479e+06	661030	1.59915e+06	998306
558	sp|O14974|MYPT1_HUMAN	Protein phosphatase 1 regulatory subunit 12A OS=Homo sapiens GN=PPP1R12A PE=1 SV=1	438820	382292	234894	256860	395420	295816	274102	401788	481667	311257	311710	195818	273568	330317	280808	306239	386780	404671	538439	319141	179887	299007	185022	258355	312215	222736	409006	380301	367780	390483	414178	253183	393063	442604	396082	440675	346572	399010	231840	229831	199965	213535	513041	256537	415729	298496	332069
559	sp|Q92973|TNPO1_HUMAN	Transportin-1 OS=Homo sapiens GN=TNPO1 PE=1 SV=2	205713	245288	232958	218868	249945	229541	236145	222443	179181	249209	248281	262986	254124	199783	179854	295028	285057	296351	255967	246051	154618	213786	234548	265598	246940	252381	184357	88356.3	145648	84118.6	195611	252016	144713	217211	139685	203990	257523	216575	262474	334525	196690	199273	99320.3	155431	96054.4	258513	185611
560	sp|Q9UD71|PPR1B_HUMAN	Protein phosphatase 1 regulatory subunit 1B OS=Homo sapiens GN=PPP1R1B PE=1 SV=2	346376	349127	180796	279006	764656	195522	277097	243361	624928	374735	349285	188145	406889	332713	372982	204849	403451	183030	110863	310076	108698	835388	92027.8	216294	524077	1.26264e+06	111371	314969	165747	89203.7	427025	495021	456891	293331	927368	721110	884571	1.02398e+06	173668	1.01248e+07	217640	243051	114180	192272	147087	704803	383236
561	sp|P15121|ALDR_HUMAN	Aldose reductase OS=Homo sapiens GN=AKR1B1 PE=1 SV=3	332079	397687	261351	467367	363489	412431	319692	421928	305172	369127	263403	466610	234981	477014	331303	162600	292449	450002	314762	474863	734182	195664	258572	423025	348320	411806	424030	406108	340590	344216	312778	515598	238300	269912	154236	189440	281858	369081	574170	218514	451679	503307	348957	425320	258747	259011	508846
562	sp|Q96CX2|KCD12_HUMAN	BTB/POZ domain-containing protein KCTD12 OS=Homo sapiens GN=KCTD12 PE=1 SV=1	673905	635824	358056	551914	663503	578401	652013	833754	496212	546267	540978	750192	386196	712971	596908	196703	293273	772482	418954	772231	978213	515224	398219	611161	328622	266044	791322	624420	512490	625443	319894	681406	300356	347924	243623	111958	220957	306840	762258	239779	912822	891967	549279	706203	503365	443763	782327
563	sp|O00203|AP3B1_HUMAN	AP-3 complex subunit beta-1 OS=Homo sapiens GN=AP3B1 PE=1 SV=3	169137	233810	244933	210110	182234	247951	271100	231498	199992	203321	263176	258922	232009	178152	214147	188163	269877	213643	219746	246547	147879	247761	194821	260751	264505	276067	113546	128681	279277	86571	191915	247612	164998	232704	151895	207783	229587	219905	275052	310394	184775	208349	88200.8	182586	94188.7	111307	189811
564	sp|Q9UKK3|PARP4_HUMAN	Poly [ADP-ribose] polymerase 4 OS=Homo sapiens GN=PARP4 PE=1 SV=3	463143	624898	256403	283915	197318	603146	267120	498307	185761	218252	206779	469053	434213	343288	280764	515908	200486	140850	176058	306039	117078	271000	186802	408501	376240	317257	77626.5	78345.7	293733	566670	410728	237960	309144	507943	228804	234070	218321	185345	178958	556712	498221	300229	403963	394102	329763	315531	177800
565	sp|P20042|IF2B_HUMAN	Eukaryotic translation initiation factor 2 subunit 2 OS=Homo sapiens GN=EIF2S2 PE=1 SV=2	386632	444451	400715	293532	361934	334182	432011	361431	554997	388250	316093	284560	542750	452894	274391	433196	673961	420863	537518	374746	258309	595083	231873	407616	417062	404881	216136	309156	365730	233149	561083	376421	391127	582196	586319	607467	762485	821084	339086	583963	273139	287945	179399	270649	149289	302263	240778
566	sp|P50453|SPB9_HUMAN	Serpin B9 OS=Homo sapiens GN=SERPINB9 PE=1 SV=1	361674	524627	441703	415150	383179	466395	495248	443195	363684	560587	389672	704582	279250	325640	229525	244264	481632	771494	476969	423707	561947	274627	317086	503858	295700	332365	282237	410697	446618	230695	233682	523095	327003	462937	131278	265156	376463	337481	615696	457381	333526	359036	196284	274709	222571	121475	191458
567	sp|Q9UHX1|PUF60_HUMAN	Poly(U)-binding-splicing factor PUF60 OS=Homo sapiens GN=PUF60 PE=1 SV=1	159430	207756	262761	192704	187557	254613	266393	211882	196245	283740	221809	226534	241501	268261	176756	182523	201307	255888	385152	232801	105343	229307	187596	290574	375935	196550	119487	123814	259349	607084	217323	187652	219859	230474	84719.6	253291	262911	183050	206414	315788	141841	100018	153064	123821	69224.5	132398	158401
568	sp|P62191|PRS4_HUMAN	26S protease regulatory subunit 4 OS=Homo sapiens GN=PSMC1 PE=1 SV=1	200886	218746	244991	244433	255435	252604	231829	185216	229091	213353	209932	252366	337092	268833	254494	129839	273905	222830	297000	276676	168369	272239	228825	247683	291941	273858	192288	132883	297254	151040	310302	252354	271791	357966	306489	339277	321956	321009	267262	358351	175083	176613	86022.7	162384	95472.3	152726	188826
569	sp|P36955|PEDF_HUMAN	Pigment epithelium-derived factor OS=Homo sapiens GN=SERPINF1 PE=1 SV=4	208054	424277	189082	363422	107861	131381	296141	351167	132659	262850	163882	396872	114614	441162	216486	222618	360108	339578	106221	265003	1.66702e+06	279114	654932	375082	239800	236212	391509	210186	248082	325868	157645	321122	286601	77190.8	136570	137583	132426	80303.2	372284	206267	316381	215319	240692	401575	354888	94975.3	153092
570	sp|P55084|ECHB_HUMAN	Trifunctional enzyme subunit beta, mitochondrial OS=Homo sapiens GN=HADHB PE=1 SV=3	828284	908086	732386	1.28353e+06	850258	1.21085e+06	882920	1.1655e+06	627190	871133	1.15611e+06	708312	642767	508213	1.08471e+06	266617	505715	1.26448e+06	375959	565108	361586	117854	280021	485738	157881	174465	367514	89827.8	344722	273349	371309	442003	495569	171763	100270	356756	168018	157314	292376	121298	528292	460304	493362	1.20342e+06	903831	204025	690406
571	sp|Q6NZI2|PTRF_HUMAN	Polymerase I and transcript release factor OS=Homo sapiens GN=PTRF PE=1 SV=1	1.12533e+06	667978	322400	515063	548023	559926	293771	1.21532e+06	489779	446184	557628	400777	491708	622002	501702	101179	389190	585350	297079	256841	144821	374137	161134	660995	188634	177301	1.92417e+06	606339	770953	1.56145e+06	241544	364967	144090	146426	277865	361722	255590	257284	417218	145328	592044	620114	3.00792e+06	1.57028e+06	3.09992e+06	878327	761479
572	sp|P21266|GSTM3_HUMAN	Glutathione S-transferase Mu 3 OS=Homo sapiens GN=GSTM3 PE=1 SV=3	281836	111864	94371.4	320527	531379	149998	142936	316661	228418	241900	204727	97868.4	196083	446228	147781	132009	109027	111775	54548.6	81876.8	126638	105060	142127	149153	154045	160434	585227	234260	94270.5	223820	121782	193114	122232	76238.5	62417.4	133011	267771	141343	275960	144737	233908	677535	240688	304424	349034	122820	278846
573	sp|P46782|RS5_HUMAN	40S ribosomal protein S5 OS=Homo sapiens GN=RPS5 PE=1 SV=4	1.64281e+06	1.30342e+06	1.46617e+06	1.33512e+06	1.51814e+06	1.43641e+06	1.13761e+06	1.123e+06	1.97662e+06	1.32207e+06	1.37133e+06	1.17336e+06	1.42923e+06	1.53287e+06	1.2161e+06	348647	1.94462e+06	1.49504e+06	2.11013e+06	1.40106e+06	512104	1.64124e+06	970011	1.01642e+06	1.54815e+06	1.60841e+06	695295	689644	484710	612456	1.87254e+06	1.03995e+06	1.1957e+06	1.97176e+06	2.34249e+06	2.94029e+06	1.67126e+06	1.92458e+06	1.0305e+06	1.39869e+06	747848	570673	382865	851715	326382	1.1076e+06	798734
574	sp|P19827|ITIH1_HUMAN	Inter-alpha-trypsin inhibitor heavy chain H1 OS=Homo sapiens GN=ITIH1 PE=1 SV=3	526299	653929	431985	448943	132361	166779	228932	404331	163051	207141	347376	641656	296555	381876	316810	449971	342422	338686	199141	237699	1.0922e+06	452286	1.15833e+06	573964	245930	301651	525915	464482	476674	628546	152537	609895	303191	200820	203986	218467	142634	111864	315644	198699	715527	393812	369573	639187	733453	235829	514732
575	sp|Q9UIA9|XPO7_HUMAN	Exportin-7 OS=Homo sapiens GN=XPO7 PE=1 SV=3	183105	146441	241131	183934	147356	193444	171487	193288	120320	200372	191939	327370	239967	201989	191704	61279.8	233304	156265	111843	167911	399931	324070	327132	275749	209205	279845	276514	213972	89397.7	279274	153153	334760	218894	174808	130893	169143	196934	147146	310198	188050	372483	328102	50861	431454	403704	76484.5	110752
576	sp|P40121|CAPG_HUMAN	Macrophage-capping protein OS=Homo sapiens GN=CAPG PE=1 SV=2	712625	898434	1.01816e+06	535605	725978	683421	967577	589438	720399	465937	775251	592164	526446	544441	657710	793485	875243	988506	1.32837e+06	1.0006e+06	1.09406e+06	670665	803606	685286	516286	734721	231261	513907	909610	138138	587308	694079	1.71472e+06	932490	527772	752408	781275	888572	906932	966323	472889	562362	129271	347130	103266	620494	583871
577	sp|P78344|IF4G2_HUMAN	Eukaryotic translation initiation factor 4 gamma 2 OS=Homo sapiens GN=EIF4G2 PE=1 SV=1	189180	278867	185284	150284	209604	228618	197798	297025	196844	277820	190540	167479	195936	244472	157187	367385	226683	166619	291295	269594	85671.5	340371	154833	154437	308351	161429	517465	132705	390201	574587	310036	141656	112989	203797	203865	335331	133266	172539	292256	210426	196524	141104	261380	351061	105297	175400	165010
578	sp|Q9ULA0|DNPEP_HUMAN	Aspartyl aminopeptidase OS=Homo sapiens GN=DNPEP PE=1 SV=1	415457	270777	467566	386525	336796	480835	467115	413575	230002	321452	290240	464494	560528	368029	297087	192255	249907	313415	438639	526890	441598	314414	477915	539451	356999	348281	312241	224006	610658	287996	224540	556280	364994	417058	264682	292198	317257	439782	508176	309997	423712	439180	236147	308410	206452	200374	375760
579	sp|Q9Y446|PKP3_HUMAN	Plakophilin-3 OS=Homo sapiens GN=PKP3 PE=1 SV=1	172388	77801.2	126107	65762.7	131891	122046	92886.2	60996.7	96205.1	95414.7	122588	66774.7	129403	108666	109938	116956	156487	75663.9	153247	125334	37554.2	92583	39209.1	80962.2	123629	70750.2	89583.8	108469	81330.2	42886.8	126412	60630.1	141495	88739.1	166646	143720	155803	164947	90477.1	151906	61891.4	65957.6	38348.4	69907.8	99319.8	120033	86621.2
580	sp|P42330|AK1C3_HUMAN	Aldo-keto reductase family 1 member C3 OS=Homo sapiens GN=AKR1C3 PE=1 SV=4	209939	133660	120008	262178	204061	122687	148442	285530	92398.9	194813	222180	186178	229693	48708.6	274365	33743.7	65113.7	67988.7	169699	175588	66454.8	130227	96802.9	143073	42978.5	96899.4	80904.3	33385.6	82254.5	50412.3	689227	341772	472268	92033.2	332209	140192	205486	156105	93113.9	352698	145569	128857	39441.6	203345	60419.9	159462	180874
581	sp|P55011|S12A2_HUMAN	Solute carrier family 12 member 2 OS=Homo sapiens GN=SLC12A2 PE=1 SV=1	849958	358790	485887	457469	1.65791e+06	553222	561630	470482	706303	743390	788303	459149	543014	261882	1.08405e+06	1.46697e+06	939636	376065	1.3043e+06	506301	143736	1.09057e+06	303497	240806	478445	1.39884e+06	216069	347335	873507	85439.6	1.31866e+06	302243	488152	722479	1.53356e+06	753660	828083	1.70664e+06	719028	413814	390108	303335	123911	339703	151524	451859	384816
582	sp|P43652|AFAM_HUMAN	Afamin OS=Homo sapiens GN=AFM PE=1 SV=1	198991	110331	146152	163958	65279.4	50303.7	74616.6	111115	60025.5	82145.2	114102	156183	112621	144769	138732	253373	107167	114017	69423.1	100242	437935	192172	253748	215876	71726.9	171275	348686	353419	121554	664285	126757	301576	331551	123381	211752	100985	110320	107521	211177	107808	375462	140131	159168	204950	430103	370392	199233
583	sp|O15371|EIF3D_HUMAN	Eukaryotic translation initiation factor 3 subunit D OS=Homo sapiens GN=EIF3D PE=1 SV=1	251862	341016	327821	293741	281873	366470	355139	272609	278702	348773	344353	348589	311271	298952	227215	227854	373658	269530	321694	335092	125930	282051	172277	323060	377440	318172	178898	116883	282921	154966	310097	283512	200686	357412	201499	366689	369986	267966	303802	455505	224278	260217	92934.4	215510	125711	124940	350130
584	sp|P35611|ADDA_HUMAN	Alpha-adducin OS=Homo sapiens GN=ADD1 PE=1 SV=2	338821	307427	463017	487582	398263	509697	351531	297529	289873	460007	393414	270171	380580	239748	333906	372240	304792	273331	348089	264169	126054	281922	309811	368396	258211	267424	316103	95996.5	471716	199171	244118	346491	358055	406536	341767	372318	207853	222324	337862	257053	357484	297627	167661	367610	217230	253175	384789
585	sp|Q9UBT2|SAE2_HUMAN	SUMO-activating enzyme subunit 2 OS=Homo sapiens GN=UBA2 PE=1 SV=2	245111	275791	269967	270523	310580	377078	295893	270705	178224	233297	234575	244780	338804	389212	201974	214154	311858	290557	405801	362387	261516	239663	403779	354788	338907	325625	179160	142343	269510	119354	301084	286836	332582	149371	137868	345387	220257	417707	421004	280819	231158	250893	106433	182542	136611	166577	203488
586	sp|P40763|STAT3_HUMAN	Signal transducer and activator of transcription 3 OS=Homo sapiens GN=STAT3 PE=1 SV=2	213697	211229	236392	247456	179205	200447	76729.6	88180.1	82059.8	190316	181125	257686	197349	237523	132081	66071.5	236850	194171	195409	404495	172955	238976	175210	254622	228753	294157	149349	156322	510860	150442	180815	245145	72302.5	303906	113670	195689	285330	190267	252673	337914	166315	151598	74194.4	221775	77724	59129.5	178595
587	sp|P02649|APOE_HUMAN	Apolipoprotein E OS=Homo sapiens GN=APOE PE=1 SV=1	383495	381294	335491	185756	79494.1	79952.8	134479	111273	252728	130634	129440	390627	118439	270892	210973	1.28855e+06	240693	278649	114390	198381	911075	335809	432893	325150	267023	466011	476814	742737	379342	579542	210738	555002	315459	351526	400694	157060	326294	197554	242144	119644	361997	255919	340876	265981	610455	282433	252859
588	sp|P07858|CATB_HUMAN	Cathepsin B OS=Homo sapiens GN=CTSB PE=1 SV=3	910247	1.20791e+06	1.25241e+06	871124	642260	1.14879e+06	1.26973e+06	1.1468e+06	955435	896483	1.11584e+06	1.02257e+06	777962	803202	720448	97504.4	1.39819e+06	843371	795871	886038	1.83721e+06	602783	1.14211e+06	1.02733e+06	423699	1.20954e+06	460099	1.09478e+06	309464	483618	558460	842608	2.76863e+06	937784	420523	645494	890165	1.11851e+06	1.21244e+06	747482	872553	904292	406720	611132	272096	587071	986548
589	sp|P46459|NSF_HUMAN	Vesicle-fusing ATPase OS=Homo sapiens GN=NSF PE=1 SV=3	317044	313402	390762	363161	426067	334698	373854	346848	295023	389545	435984	232091	214600	263346	297243	176785	284641	250858	212371	268259	135036	228587	155546	277076	136716	224817	171485	107684	271354	155473	225403	247099	192721	129253	110394	118630	216312	78381.4	287269	120755	259158	313636	107682	231926	167185	123855	226697
590	sp|Q9BS26|ERP44_HUMAN	Endoplasmic reticulum resident protein 44 OS=Homo sapiens GN=ERP44 PE=1 SV=1	368981	409190	520861	443923	370521	557230	433553	277618	328832	453032	458069	405173	435455	328462	321740	404267	405612	449173	274493	445775	301917	425984	428897	328254	371910	609283	200209	268028	473353	160519	458169	402272	299072	346806	358046	434360	464207	355203	350171	455707	284000	223115	110632	372399	59827.6	234577	171950
591	sp|Q96C19|EFHD2_HUMAN	EF-hand domain-containing protein D2 OS=Homo sapiens GN=EFHD2 PE=1 SV=1	770868	541262	526825	512779	802165	570842	659940	631334	1.07945e+06	698298	777460	504873	706910	475710	885086	724974	775404	907940	752632	772425	576467	584465	432567	515226	784912	805895	363894	869607	723592	357896	1.30651e+06	706924	1.30247e+06	1.12189e+06	1.33067e+06	756447	985994	1.21568e+06	601377	573937	294227	380562	301668	336306	188803	663625	382689
592	sp|A0MZ66|SHOT1_HUMAN	Shootin-1 OS=Homo sapiens GN=SHTN1 PE=1 SV=4	116896	152317	213967	139560	193132	213753	128418	119570	96322.5	187867	199709	105392	140929	97509.3	194563	152267	210430	126841	283037	183321	118028	108216	168959	111788	173834	240559	107539	100102	195598	187882	203906	152320	258459	217237	264481	198017	176534	229463	157893	240264	186434	185844	93735.4	169271	184678	285188	166277
593	sp|Q29940|1B59_HUMAN	HLA class I histocompatibility antigen, B-59 alpha chain OS=Homo sapiens GN=HLA-B PE=1 SV=1	11492.8	16910.8	14781.8	7729.48	5716.46	10975.7	6434.91	5335.55	6420.57	7147.73	3729.39	8581.26	6688.88	9063.97	4267.34	2395.64	7850.27	27097.8	13351.6	5841.19	20049.5	7935.77	15491.9	8042.37	7341.21	4427.21	8383.07	3465.63	4333.65	23021.3	14323.3	6239.16	12931.9	2342.02	10692.3	8456.64	1863.8	12942.4	8372.3	9909.17	1718.55	23090.1	4681.62	2647.21	9055.78	2222.85	8823.37
594	sp|P12532|KCRU_HUMAN	Creatine kinase U-type, mitochondrial OS=Homo sapiens GN=CKMT1A PE=1 SV=1	540778	452976	416963	670048	767088	742893	788945	480814	653295	930371	1.22598e+06	459694	384562	98991.9	1.36534e+06	292164	238167	60534.7	358460	251172	201775	219696	199953	233658	119726	280808	133782	150124	384924	61242.4	182207	338407	223442	208520	352586	337827	338835	210718	214667	72444.6	601510	503033	223765	757987	329463	386577	528902
595	sp|P05155|IC1_HUMAN	Plasma protease C1 inhibitor OS=Homo sapiens GN=SERPING1 PE=1 SV=2	486836	499205	746207	629446	227380	311835	302274	516884	312065	295788	508595	1.41857e+06	439176	793634	399968	1.60205e+06	583891	752024	243610	539872	2.58788e+06	998790	997606	960371	548864	619295	856179	1.38408e+06	1.02599e+06	1.68323e+06	324304	1.02853e+06	815117	699994	510968	259669	371526	240654	636320	363439	1.18462e+06	610243	1.09535e+06	978314	1.15874e+06	1.49085e+06	885322
596	sp|Q6UX06|OLFM4_HUMAN	Olfactomedin-4 OS=Homo sapiens GN=OLFM4 PE=1 SV=1	83604.8	115983	480003	119916	210814	447434	108720	87921	119563	79649	169407	1.61853e+06	60959.6	79428.5	67712.4	155982	838783	92559.1	177075	136340	449063	66199.8	77887.5	76625.4	56827	428169	105588	122716	1.51816e+06	58408.9	70496.5	85374.2	124246	65690	128004	300918	100248	52585.9	406459	810993	101805	75951.2	86729.8	114323	135263	128027	93140.5
597	sp|P16949|STMN1_HUMAN	Stathmin OS=Homo sapiens GN=STMN1 PE=1 SV=3	501968	459396	390725	383168	745833	355456	291234	373944	1.13877e+06	488343	260677	279432	649390	642302	366527	896242	613586	548757	733844	434753	204808	620603	542689	353787	868923	785944	360426	358274	406682	321059	2.13979e+06	373965	450148	863612	1.37682e+06	692736	766873	1.44637e+06	411729	440466	220788	227032	134014	161299	82099.9	366429	185391
598	sp|P27348|1433T_HUMAN	14-3-3 protein theta OS=Homo sapiens GN=YWHAQ PE=1 SV=1	2.55404e+06	1.26957e+06	1.21407e+06	1.00316e+06	2.44617e+06	2.01362e+06	2.59345e+06	1.45955e+06	2.74983e+06	2.85233e+06	1.26723e+06	1.74742e+06	2.0867e+06	2.8018e+06	2.3584e+06	1.85845e+06	2.59086e+06	2.2298e+06	1.3289e+06	2.33652e+06	1.54506e+06	2.52652e+06	2.09913e+06	2.33692e+06	3.30922e+06	2.82298e+06	1.38018e+06	2.91228e+06	2.1575e+06	1.53127e+06	3.47573e+06	1.93085e+06	3.74701e+06	2.26882e+06	2.69839e+06	2.74845e+06	2.80445e+06	2.72333e+06	2.54786e+06	4.07321e+06	1.70743e+06	1.9879e+06	1.98841e+06	1.25329e+06	1.37939e+06	2.4029e+06	1.6623e+06
599	sp|Q13347|EIF3I_HUMAN	Eukaryotic translation initiation factor 3 subunit I OS=Homo sapiens GN=EIF3I PE=1 SV=1	222636	347240	501506	444843	392248	442218	374370	305613	313541	484070	392627	429472	468363	367288	359383	234553	367476	376867	486141	453167	193235	395807	325292	434415	528398	401701	231734	176437	407030	122924	337663	323890	261366	422979	244388	557337	408557	334698	390466	532021	259836	280583	114931	310917	139464	141107	337279
600	sp|Q13177|PAK2_HUMAN	Serine/threonine-protein kinase PAK 2 OS=Homo sapiens GN=PAK2 PE=1 SV=3	267379	363190	273070	236735	295664	338150	362831	303713	361083	370162	301097	293645	308751	288182	295772	394479	235977	329017	364510	316370	216921	257217	287673	300401	355574	227090	196293	290862	402371	148048	319214	265193	362332	333462	321231	360931	320748	412797	314037	422136	204160	287247	157080	229959	158783	183551	219823
601	sp|O14579|COPE_HUMAN	Coatomer subunit epsilon OS=Homo sapiens GN=COPE PE=1 SV=3	193632	136319	144201	133062	129494	155474	160821	108246	153515	190885	183767	166587	182862	144486	160853	109857	169640	181277	106207	234278	94210.2	210487	137523	149041	148369	227075	110709	77292.9	144407	90779.3	173034	177518	105819	155779	177323	166709	194730	116400	160014	174107	165872	152811	48614.6	112666	136769	150570	158708
602	sp|Q07866|KLC1_HUMAN	Kinesin light chain 1 OS=Homo sapiens GN=KLC1 PE=1 SV=2	158969	198621	154822	176537	176489	211983	148819	200953	210709	145978	232402	275071	164923	203769	151955	275358	175741	155209	196782	182927	112027	235148	195573	176627	180072	248900	191955	144541	271782	187477	138348	85499.4	248119	203596	328116	223908	137900	287159	184614	222753	82241.1	97579.9	112763	245454	356203	333569	86025.7
603	sp|P67775|PP2AA_HUMAN	Serine/threonine-protein phosphatase 2A catalytic subunit alpha isoform OS=Homo sapiens GN=PPP2CA PE=1 SV=1	278156	292733	318575	302382	342402	336207	351206	359783	257623	365766	346384	333571	364940	276759	255699	192545	373735	255286	243113	320334	190898	316398	189479	363636	270367	367116	274022	103839	201140	146018	308432	274914	340498	308635	193896	292670	311014	299293	354639	458675	263995	310745	149637	293445	222338	143379	317243
604	sp|P18283|GPX2_HUMAN	Glutathione peroxidase 2 OS=Homo sapiens GN=GPX2 PE=1 SV=3	457012	610628	545870	671582	1.30091e+06	694789	778685	933710	185771	757405	929404	533226	1.15764e+06	844401	422243	266918	561765	527036	650028	609023	364058	746598	176515	1.04227e+06	780539	768201	145528	97855.3	635660	48736	962308	856954	1.59636e+06	375893	218144	626816	1.0614e+06	993441	512028	1.63659e+06	220580	492472	98189.2	388818	58401.8	156653	358489
605	sp|P52789|HXK2_HUMAN	Hexokinase-2 OS=Homo sapiens GN=HK2 PE=1 SV=2	34948.1	166303	199975	177555	146302	284400	148333	121934	127308	92889	297968	151544	210152	75695.8	211585	54059	135418	64810.4	167891	221458	62591.3	86415.5	81447.6	95558.8	150651	80845.6	38691.1	64181.5	88995.2	44982.4	90904.9	132589	109190	155780	118081	137837	165207	88975	92338.6	236832	78929.6	176783	53901.3	188560	44257.3	74687.7	141236
606	sp|P02794|FRIH_HUMAN	Ferritin heavy chain OS=Homo sapiens GN=FTH1 PE=1 SV=2	419647	844491	238687	209710	502168	276102	358509	422336	928164	327435	279730	326066	162068	653911	214451	280850	287107	467142	176227	448686	862669	342678	673361	519230	220716	568956	449630	1.54211e+06	177177	609158	345939	254275	1.37345e+06	351683	435382	219658	331001	396336	436161	147647	95933	139935	188050	90288.8	117941	376048	120368
607	sp|O60749|SNX2_HUMAN	Sorting nexin-2 OS=Homo sapiens GN=SNX2 PE=1 SV=2	302034	444570	284587	342365	399672	444172	380801	474266	416386	352439	388080	422832	507027	318148	407966	171227	364223	333814	392392	431257	537261	317712	326470	415013	410439	513027	381168	290779	422255	291993	477891	414599	304148	353355	203984	286698	348666	373152	395305	267621	310152	381008	258310	389877	334327	350498	367336
608	sp|Q8WWA0|ITLN1_HUMAN	Intelectin-1 OS=Homo sapiens GN=ITLN1 PE=1 SV=1	126743	249411	140769	594131	57166.2	289277	209264	52155.8	71963.2	54994.9	370010	232203	85023.2	40652.5	270612	68849.1	140228	47289.2	88082.8	125105	80226.4	227628	71049.8	162256	48007.7	30446.4	166395	64129.7	222733	41208.9	61388.1	422780	37796.6	50323.5	46263.3	99147.3	98868.1	37473.4	206232	42929.5	227746	1.78311e+06	387306	223522	162730	671774	1.77243e+06
609	sp|P30044|PRDX5_HUMAN	Peroxiredoxin-5, mitochondrial OS=Homo sapiens GN=PRDX5 PE=1 SV=4	5.11882e+06	3.29845e+06	4.32518e+06	4.02916e+06	1.20685e+07	3.84722e+06	5.37118e+06	5.50743e+06	3.05618e+06	1.87399e+07	9.35291e+06	3.95828e+06	1.0595e+07	9.93677e+06	1.06996e+07	3.38823e+06	5.34604e+06	4.66042e+06	2.55208e+06	5.13808e+06	4.24346e+06	2.18012e+06	1.12424e+06	8.23232e+06	7.36975e+06	1.09076e+07	1.96401e+06	2.4647e+06	3.81575e+06	1.5972e+06	9.37307e+06	4.89289e+06	5.65661e+06	2.00913e+06	6.55681e+06	2.55402e+06	6.07653e+06	1.38352e+07	4.29125e+06	3.15371e+06	3.04998e+06	6.05424e+06	2.35187e+06	4.08662e+06	1.82818e+06	6.23215e+06	5.53355e+06
610	sp|P30086|PEBP1_HUMAN	Phosphatidylethanolamine-binding protein 1 OS=Homo sapiens GN=PEBP1 PE=1 SV=3	2.05475e+06	1.33295e+06	1.34233e+06	2.07318e+06	2.64817e+06	1.69336e+06	1.84066e+06	2.56942e+06	1.54566e+06	1.41752e+06	1.94686e+06	1.94815e+06	2.4342e+06	2.55153e+06	1.99944e+06	1.01287e+06	1.39157e+06	1.79816e+06	1.98574e+06	1.92433e+06	1.60064e+06	1.13945e+06	1.25672e+06	2.09177e+06	1.59652e+06	2.06337e+06	2.86502e+06	1.50406e+06	1.5943e+06	1.90358e+06	1.87267e+06	2.2713e+06	1.85601e+06	1.21956e+06	1.59782e+06	2.18632e+06	1.8579e+06	2.67977e+06	2.15154e+06	1.34915e+06	1.30645e+06	2.99491e+06	2.91831e+06	2.08705e+06	1.85596e+06	1.47179e+06	2.13113e+06
611	sp|O95336|6PGL_HUMAN	6-phosphogluconolactonase OS=Homo sapiens GN=PGLS PE=1 SV=2	1.42891e+06	1.62455e+06	1.30288e+06	1.20029e+06	1.38801e+06	1.21991e+06	1.44031e+06	1.48575e+06	1.20932e+06	1.06702e+06	1.36748e+06	1.21199e+06	1.28582e+06	1.6591e+06	1.42512e+06	913935	1.49643e+06	1.366e+06	1.12292e+06	1.36161e+06	1.27956e+06	1.31563e+06	1.28536e+06	1.65432e+06	1.14564e+06	1.26471e+06	1.0602e+06	1.306e+06	1.20259e+06	854170	1.77325e+06	1.57742e+06	1.65266e+06	1.21021e+06	1.46464e+06	1.22483e+06	1.66902e+06	1.92315e+06	1.59937e+06	1.29711e+06	835659	1.00063e+06	835173	1.02255e+06	582985	962786	1.03814e+06
612	sp|P27694|RFA1_HUMAN	Replication protein A 70 kDa DNA-binding subunit OS=Homo sapiens GN=RPA1 PE=1 SV=2	174251	229408	235846	198726	242072	271936	235918	291604	246349	375465	206206	292853	293886	302277	170419	103530	225602	207949	326343	366696	137861	157321	195591	293468	349536	306495	137029	86444	208198	175536	227870	259944	202557	295618	99376.7	180107	219315	206948	323340	303431	131002	219241	112549	137684	135152	90296	173245
613	sp|P15924|DESP_HUMAN	Desmoplakin OS=Homo sapiens GN=DSP PE=1 SV=3	236726	226614	219813	224198	265787	307165	228503	108325	156009	193945	326247	135466	162802	179658	291508	340031	156255	160171	248921	324543	72150.5	167520	109355	108964	164649	124640	83521.7	71264.1	250544	54419.5	177864	93827.4	180019	160595	180728	133741	158994	120451	174852	165340	115341	100470	42062.8	123744	314674	195376	335656
614	sp|P55036|PSMD4_HUMAN	26S proteasome non-ATPase regulatory subunit 4 OS=Homo sapiens GN=PSMD4 PE=1 SV=1	215764	244902	217236	201948	270905	205706	230694	186976	169782	188878	188621	180184	259578	187798	236024	153224	267771	199679	276750	246289	104337	245986	198584	224365	250208	209724	118091	145878	255340	87829.4	268902	162168	262253	274400	237993	307335	233346	330224	190645	274295	147039	191024	122779	159395	104367	180601	158625
615	sp|Q12904|AIMP1_HUMAN	Aminoacyl tRNA synthase complex-interacting multifunctional protein 1 OS=Homo sapiens GN=AIMP1 PE=1 SV=2	320257	324254	425834	346684	361267	382160	362629	338195	323250	318536	383517	288329	465741	275945	348515	257890	364718	328435	326519	376321	210680	470883	275220	316207	428301	484295	181591	209372	334576	139329	599105	275285	289342	376471	521416	360173	441636	439333	321351	458988	236763	279079	263360	240872	158260	179457	279766
616	sp|P31153|METK2_HUMAN	S-adenosylmethionine synthase isoform type-2 OS=Homo sapiens GN=MAT2A PE=1 SV=1	264003	320942	452651	392882	357657	439130	504185	331791	388359	436982	423237	448351	503895	405498	288425	336182	460105	345988	612683	433404	339043	482548	286985	548919	636042	463465	239361	254855	509420	216656	536807	408485	361641	576345	409104	585851	435557	442135	599062	570294	277118	362855	327611	368319	187788	207868	434089
617	sp|P02748|CO9_HUMAN	Complement component C9 OS=Homo sapiens GN=C9 PE=1 SV=2	132441	285147	233418	238530	123187	208261	120955	214141	157951	183848	117249	408182	166711	256207	156539	907327	202871	199015	108762	142779	1.19212e+06	390636	920887	172012	174543	217908	297423	482527	366904	467029	125140	251146	305889	130707	166221	99735.1	128517	91711.5	189778	100499	306841	151094	465744	361400	387462	320931	341693
618	sp|P01011|AACT_HUMAN	Alpha-1-antichymotrypsin OS=Homo sapiens GN=SERPINA3 PE=1 SV=2	155345	200056	198934	301003	181228	223593	115171	214711	217024	106029	150380	213733	303666	275119	124838	865580	157131	171062	68695.5	137737	1.62172e+06	254713	786517	198736	218761	238190	418932	858623	426742	661988	190119	375973	317225	187946	216470	304228	208425	153042	176547	169771	931952	631262	2.17124e+06	936856	762604	963205	742064
619	sp|Q9Y3A5|SBDS_HUMAN	Ribosome maturation protein SBDS OS=Homo sapiens GN=SBDS PE=1 SV=4	88232.9	76982.7	78674.8	61909	69389.9	74495.6	89770.3	113981	64910.4	83920.3	100124	61836	119670	109467	71126.6	48238.7	56235.5	71192.5	43081.4	86170.2	35990.3	97872.4	51912.4	62953.8	95933.8	101060	88647.8	65320.6	47781.4	56095.8	89053.4	77255.1	84696.8	29845.2	66014.9	69934.2	107281	108005	67618.9	96375.5	86416.4	83587.5	144254	35998.2	140384	72126.7	74423.2
620	sp|P04844|RPN2_HUMAN	Dolichyl-diphosphooligosaccharide--protein glycosyltransferase subunit 2 OS=Homo sapiens GN=RPN2 PE=1 SV=3	138985	159509	197378	196407	109846	219308	199319	125747	130214	325124	159486	239434	179478	158516	126132	135284	137179	320323	77159.5	190633	103255	85532.1	60481.3	140708	78875.7	87009.2	122613	65495.4	120654	67992.4	68011.8	115301	87845.1	91590.6	54395.5	126007	94129.4	36655.7	116218	81304.1	212357	72207	87896.2	309500	179936	91307.6	212965
621	sp|Q9BZZ5|API5_HUMAN	Apoptosis inhibitor 5 OS=Homo sapiens GN=API5 PE=1 SV=3	343642	314913	352486	263363	371177	345527	342411	303474	416885	259318	306527	256940	454331	331909	306076	263436	383576	401792	439091	359682	177558	362875	224427	406925	528319	371334	165584	160208	338030	111816	529986	270839	321541	427930	294361	387526	282953	506540	367840	330840	240467	213245	116002	213617	120472	295034	219001
622	sp|Q15436|SC23A_HUMAN	Protein transport protein Sec23A OS=Homo sapiens GN=SEC23A PE=1 SV=2	253324	204762	162061	242193	170032	305112	165984	243738	158678	282722	177567	258598	216322	211126	168094	130761	189089	221704	146883	253486	199384	173434	171538	226773	116310	324485	160337	80238.3	175176	87914.4	94484.3	157505	94670	147786	92259.9	213470	112115	91669.3	234645	221967	210247	176039	110056	233590	88121	86697.4	114348
623	sp|Q07955|SRSF1_HUMAN	Serine/arginine-rich splicing factor 1 OS=Homo sapiens GN=SRSF1 PE=1 SV=2	1.00226e+06	599768	893468	736624	850280	724826	518674	618256	425783	417330	685681	648327	846532	928542	751214	396871	1.21648e+06	701142	921598	703390	112958	818297	351486	688992	984671	527855	434283	302482	451468	189742	994281	687363	280099	857432	894458	1.31268e+06	1.28068e+06	1.29239e+06	773054	308488	383959	240579	228108	479335	112698	641899	326813
624	sp|O43237|DC1L2_HUMAN	Cytoplasmic dynein 1 light intermediate chain 2 OS=Homo sapiens GN=DYNC1LI2 PE=1 SV=1	107812	159382	112001	123221	139796	105259	107593	108943	94988.5	92365.7	111406	77984.6	200226	145280	136236	117055	116321	105989	119946	138827	83623.4	194636	78870.3	112777	131731	140221	101615	119486	105522	91842.9	120044	98236	125355	151190	144826	166620	119436	120952	126014	118886	61333.3	132886	159404	102566	159797	112699	100996
625	sp|Q99733|NP1L4_HUMAN	Nucleosome assembly protein 1-like 4 OS=Homo sapiens GN=NAP1L4 PE=1 SV=1	435003	324795	449371	417869	567369	475632	334510	322342	442602	351852	404176	294637	673323	503996	342046	266420	443055	367322	479914	383279	276388	434638	274432	387103	572866	505592	306070	361629	334618	284312	609278	342547	315763	454104	531903	726988	495429	505257	399433	508725	282604	336696	304442	253492	197807	464150	240471
626	sp|P23193|TCEA1_HUMAN	Transcription elongation factor A protein 1 OS=Homo sapiens GN=TCEA1 PE=1 SV=2	238974	237981	262382	279832	322506	195502	262440	247076	386688	265526	213781	206508	349021	479378	230701	309199	334992	362899	416765	239416	115667	344938	197184	214671	430471	341353	180462	247390	262632	121684	410008	232315	385367	330929	356643	580145	402665	387759	243016	353378	164795	164226	101924	130812	61338.6	213715	143243
627	sp|Q96DG6|CMBL_HUMAN	Carboxymethylenebutenolidase homolog OS=Homo sapiens GN=CMBL PE=1 SV=1	366042	244865	270031	477604	279323	327304	296158	276612	89146.7	72221.2	533069	391549	539447	231048	546966	133489	213495	83231.6	75104	318677	150448	336755	76855.2	317609	227991	337115	233386	135612	430387	97993.9	148462	537284	319187	376551	251768	107016	424150	248336	258678	177852	421762	504468	160053	487747	179449	227475	536551
628	sp|Q01105|SET_HUMAN	Protein SET OS=Homo sapiens GN=SET PE=1 SV=3	1.47045e+06	1.10073e+06	1.06436e+06	888802	1.29686e+06	942721	840178	726680	1.66162e+06	926034	882370	708959	1.08875e+06	1.14492e+06	1.00544e+06	1.01712e+06	1.08141e+06	1.45621e+06	1.89142e+06	1.25552e+06	592686	1.53873e+06	987430	878829	1.80946e+06	1.44805e+06	591070	775577	1.04917e+06	442748	2.16869e+06	704085	1.31277e+06	1.36885e+06	1.57571e+06	1.4362e+06	1.11426e+06	1.76943e+06	784465	1.14498e+06	859858	689660	255879	561806	200893	1.31078e+06	468547
629	sp|P29350|PTN6_HUMAN	Tyrosine-protein phosphatase non-receptor type 6 OS=Homo sapiens GN=PTPN6 PE=1 SV=1	148763	134620	147315	197388	176981	125418	148335	169907	146667	220116	128052	369959	123812	144524	154638	280785	125200	182613	142772	190222	166245	98924.6	169366	164655	140061	150234	110299	69214.3	180207	95171.1	88446.8	214941	89319.5	179163	50888.3	127506	134167	121607	200312	169743	251180	124788	99766	350220	257689	137148	122065
630	sp|P21810|PGS1_HUMAN	Biglycan OS=Homo sapiens GN=BGN PE=1 SV=2	259724	653398	176628	282741	101041	235011	209024	458854	319201	328071	279123	218823	197133	341596	247896	84005.5	212452	476752	132620	172067	525865	122355	506732	229888	42161.2	143422	265273	261010	175357	246249	91176.9	100743	146975	33248.7	90579.2	161816	91542.5	105186	238221	104984	133650	157361	155514	212041	488432	74228.5	134640
631	sp|O95793|STAU1_HUMAN	Double-stranded RNA-binding protein Staufen homolog 1 OS=Homo sapiens GN=STAU1 PE=1 SV=2	181635	175127	111520	104486	126807	96137.8	153203	123030	187199	139265	136964	89612.3	139016	181574	104787	132953	291803	163565	140597	160704	40281.8	174363	81294.2	131332	358564	126940	93969.8	58830	174432	63541.2	319866	94560.3	176452	145189	152861	149708	251363	596177	147700	128858	51219.6	56802	56610.6	120360	40883.3	93847.1	77236.2
632	sp|Q9Y376|CAB39_HUMAN	Calcium-binding protein 39 OS=Homo sapiens GN=CAB39 PE=1 SV=1	116203	76388.2	63989.7	75954.7	59946.9	71770.2	88717.8	86381.2	106508	96505	91458.8	85894	61366.3	87117.2	95189.9	72855.9	83764	79856.1	68823	88747.5	76895.4	71106.7	73600.6	73933.4	88746.4	101082	85782.5	89614.3	81017.5	62584.3	93562	78139.1	108931	99141.8	118714	49050.3	80270.2	78508	101979	80955	78014.8	88442.8	71317.7	55662.8	47845	89926	55671.2
633	sp|P52566|GDIR2_HUMAN	Rho GDP-dissociation inhibitor 2 OS=Homo sapiens GN=ARHGDIB PE=1 SV=3	1.06921e+06	1.47069e+06	1.57944e+06	1.32349e+06	1.33449e+06	1.51853e+06	1.51248e+06	1.35628e+06	1.95078e+06	1.78166e+06	1.09138e+06	2.89412e+06	600574	933050	942235	3.18221e+06	1.56654e+06	2.04272e+06	1.70927e+06	1.89417e+06	2.12702e+06	1.24076e+06	1.6454e+06	1.44325e+06	1.08833e+06	1.10569e+06	932312	1.52109e+06	1.57761e+06	1.04689e+06	752685	1.9684e+06	1.31393e+06	1.87664e+06	1.05056e+06	898886	1.20328e+06	997977	1.60613e+06	1.18341e+06	952083	914208	332791	937431	351084	586650	654788
634	sp|P09104|ENOG_HUMAN	Gamma-enolase OS=Homo sapiens GN=ENO2 PE=1 SV=3	223043	301463	137162	186396	184769	178540	180010	351019	258982	128794	156817	260687	164647	311480	158653	114579	218974	166862	170670	202779	309388	125659	424548	249838	180857	118628	625998	400580	278379	516758	91583.3	214381	307227	196531	70826.9	151790	116947	185748	219103	136067	257087	514709	636105	208116	419295	158600	262949
635	sp|Q99536|VAT1_HUMAN	Synaptic vesicle membrane protein VAT-1 homolog OS=Homo sapiens GN=VAT1 PE=1 SV=2	329210	947808	232181	431319	216540	226378	368687	671711	345193	326755	424403	428777	253821	576289	227384	306477	304519	361810	156553	283734	465107	168497	610544	839829	251868	140996	660096	405174	305589	383719	82354.3	413446	272696	214690	201000	99094.8	262353	176931	470335	112763	404975	450315	352843	534437	525283	215395	526356
636	sp|P29466|CASP1_HUMAN	Caspase-1 OS=Homo sapiens GN=CASP1 PE=1 SV=1	367747	323254	768142	596046	762711	655010	541903	364486	457404	1.22386e+06	458704	873534	498547	286879	595075	330867	563909	593825	782042	747051	307357	481620	240600	405228	599578	465624	253588	279533	413357	323346	544939	870437	262503	694576	1.00318e+06	372846	626742	465748	692096	482546	562508	615054	136829	667692	118341	186102	528951
637	sp|O95865|DDAH2_HUMAN	N(G),N(G)-dimethylarginine dimethylaminohydrolase 2 OS=Homo sapiens GN=DDAH2 PE=1 SV=1	99194.3	79185.3	48513.4	28425.8	100469	73911.9	74592.5	101191	53464.6	113689	89899.1	54297.9	53636.1	151294	75062.3	53469.7	42354.9	93984.2	19287	92002	93030.7	17924.1	92143.4	90854.3	57029.5	110988	96761	27264.3	34116.3	78051.2	64708	55083.7	94882.1	13551.3	43296.1	51286.7	50232.6	103370	74899.5	98508.5	50879	69135.7	62452	31503.4	55008	46439.6	48407.3
638	sp|P14317|HCLS1_HUMAN	Hematopoietic lineage cell-specific protein OS=Homo sapiens GN=HCLS1 PE=1 SV=3	588910	348863	225276	239483	684764	274768	310004	360535	593836	482909	261774	505276	159102	243174	397125	443064	591193	891114	487248	564193	625391	378548	192548	261467	374117	272670	203023	623161	339657	515222	462672	449416	483497	517681	535323	407646	594449	648147	270317	158725	299068	158132	58307	190285	93143.6	302878	136316
639	Biognosys_iRT	Biognosys_iRT	6.36816e+06	5.23739e+06	4.92433e+06	5.54547e+06	5.16529e+06	4.67181e+06	5.96494e+06	4.98799e+06	4.81211e+06	4.24861e+06	5.55391e+06	5.94641e+06	5.46325e+06	5.53171e+06	5.09458e+06	8.8244e+06	5.03929e+06	7.47544e+06	4.74553e+06	5.20531e+06	5.14312e+06	6.83408e+06	5.81424e+06	5.65795e+06	4.93311e+06	5.22196e+06	6.04625e+06	7.53901e+06	7.39515e+06	6.46279e+06	6.78405e+06	5.92321e+06	5.83714e+06	5.37474e+06	7.8053e+06	5.87056e+06	6.16414e+06	5.90154e+06	5.67238e+06	4.61051e+06	5.43671e+06	5.80103e+06	6.40346e+06	7.22221e+06	6.87042e+06	9.56402e+06	5.7014e+06
640	sp|Q9UQ35|SRRM2_HUMAN	Serine/arginine repetitive matrix protein 2 OS=Homo sapiens GN=SRRM2 PE=1 SV=2	260625	317167	194938	161463	256315	225297	189289	198765	410186	209578	198779	146442	285152	296947	183135	192768	316039	228514	338813	256367	66266.9	299659	142603	184831	385073	339824	72701.5	96418.4	156954	100969	399132	145889	361117	407857	348083	462071	387843	301434	181928	263562	66011.2	73743.2	71987.5	83833.1	66549.4	119662	108291
641	sp|P35270|SPRE_HUMAN	Sepiapterin reductase OS=Homo sapiens GN=SPR PE=1 SV=1	198478	259313	206586	246799	310653	218181	285226	318834	247362	287015	348069	203898	260348	298910	354899	66022.7	216468	208144	190537	214590	186200	178993	192578	224721	239807	265350	174031	187913	255109	154463	272512	203458	630517	152341	281202	314552	257689	265183	211291	363713	198632	255709	280346	218677	162238	277076	214483
642	sp|Q9NQR4|NIT2_HUMAN	Omega-amidase NIT2 OS=Homo sapiens GN=NIT2 PE=1 SV=1	175128	193195	151127	200765	310727	189943	231920	225097	129469	178181	214906	194188	264234	233597	202118	168230	141964	166694	243767	222149	179971	92981.4	135650	227380	219431	308709	172160	65285.6	194338	111088	212832	191599	169023	130815	87790.3	139498	224879	255797	171100	275700	140925	170279	113780	147985	73345.6	54755.8	122176
643	sp|P51888|PRELP_HUMAN	Prolargin OS=Homo sapiens GN=PRELP PE=1 SV=1	200005	330219	108016	275569	267986	92591.8	63551.7	366025	122154	95920.5	230717	148730	209325	238762	285091	60082.2	61764	144025	23101.6	68047.1	373334	42050.3	142893	79480	58956.4	77065.6	431683	784912	64105.4	434307	56557.3	102959	94939.7	42944.6	56991.5	75657.8	181157	58762.5	113270	32528.1	522628	554636	1.27875e+06	1.86968e+06	1.27686e+06	1.02392e+06	717682
644	sp|P80723|BASP1_HUMAN	Brain acid soluble protein 1 OS=Homo sapiens GN=BASP1 PE=1 SV=2	558304	744905	313856	312072	308033	292945	277335	430795	1.01915e+06	429443	368128	419130	255817	329076	411373	881398	425904	965057	261411	404714	674441	412821	658151	297704	151800	163419	294069	948270	379635	905555	206114	370102	499059	544407	463929	352161	403240	289118	295711	121052	99389.6	56650.2	73354.2	173260	89241.6	158025	107678
645	sp|Q9BXP5|SRRT_HUMAN	Serrate RNA effector molecule homolog OS=Homo sapiens GN=SRRT PE=1 SV=1	206817	218458	255907	254177	305183	300090	262128	275351	244626	314960	270684	241084	300942	253588	217114	289492	271103	200958	314390	284619	112100	173817	206313	252422	332995	220614	117843	58822.8	302974	34408.8	212379	183538	230798	320626	189214	290579	220551	248166	256058	194379	116921	61400.8	102999	138020	36437.3	119100	145268
646	sp|P17931|LEG3_HUMAN	Galectin-3 OS=Homo sapiens GN=LGALS3 PE=1 SV=5	3.7108e+06	3.28468e+06	3.66214e+06	3.34013e+06	3.19582e+06	3.61277e+06	4.27387e+06	2.59952e+06	1.61611e+06	1.94465e+06	4.90694e+06	2.44898e+06	5.34436e+06	3.06591e+06	4.82154e+06	1.63465e+06	2.98038e+06	1.24393e+06	3.72318e+06	3.47181e+06	987364	2.09528e+06	651501	3.14723e+06	2.33413e+06	3.44966e+06	993452	1.28925e+06	2.46183e+06	623904	2.3405e+06	3.63146e+06	5.19304e+06	2.53146e+06	7.69084e+06	4.65747e+06	5.19143e+06	4.58234e+06	2.00924e+06	3.25864e+06	3.15667e+06	4.22272e+06	1.25847e+06	5.14388e+06	1.38883e+06	5.33365e+06	4.03268e+06
647	sp|Q96Q06|PLIN4_HUMAN	Perilipin-4 OS=Homo sapiens GN=PLIN4 PE=1 SV=2	250423	167383	139666	163863	209087	165263	80564.1	338002	153111	143125	91692.9	89455.8	64648.3	238507	70120.7	176496	113322	41782.1	159238	125190	143101	81226.6	171849	232002	161629	35301.4	822243	216857	214459	687154	157102	208443	226912	120601	200038	189373	111222	126430	152621	116185	169578	308934	611988	988268	710783	112761	135215
648	sp|P51149|RAB7A_HUMAN	Ras-related protein Rab-7a OS=Homo sapiens GN=RAB7A PE=1 SV=1	553497	799362	640761	712749	450823	736725	827643	522109	545748	1.03659e+06	620971	830335	603480	539355	504156	705819	562775	857703	564846	602404	577418	538964	720521	801037	558590	423146	513394	438561	808339	394901	534568	541834	436234	707105	336906	400572	532926	296149	727412	518462	635020	422821	311780	747276	406319	302638	764707
649	sp|P21980|TGM2_HUMAN	Protein-glutamine gamma-glutamyltransferase 2 OS=Homo sapiens GN=TGM2 PE=1 SV=2	109773	131141	290783	64408.4	51725.4	61991.7	101665	88509.4	47482.9	150112	79819.4	76870.8	48077.3	117283	42431.2	68908.1	77298.5	367245	57590.7	134361	116438	46591.4	63589.1	114942	68338	87668.1	53321.7	41942.2	297883	41981.6	59398.8	53852.4	132878	222221	46218.1	95102.5	152789	149049	121495	321325	77953	79500.8	175444	72154.3	148043	96442.7	81771.3
650	sp|P46777|RL5_HUMAN	60S ribosomal protein L5 OS=Homo sapiens GN=RPL5 PE=1 SV=3	545571	629420	739921	817817	619596	1.03311e+06	773421	452590	561701	761016	656569	869061	753141	651102	424972	363241	802866	582997	801968	691816	279766	534611	533968	672063	805213	639951	283316	209622	718150	171003	515958	558038	307084	723229	414982	907366	589615	487256	568578	841856	506341	498637	219349	693657	315716	257643	683216
651	sp|P01859|IGHG2_HUMAN	Ig gamma-2 chain C region OS=Homo sapiens GN=IGHG2 PE=1 SV=2	176633	405624	325504	220256	85932.6	192766	259759	360006	207088	317307	130601	614146	185653	348681	145934	438249	290287	341859	124846	155012	999781	482788	431660	393014	74374.9	471262	409505	177375	327419	665113	115808	381174	288291	184283	91745.9	60180.5	278944	65557.1	422575	206404	601764	479359	433713	991670	1.54253e+06	281917	319034
652	sp|P04004|VTNC_HUMAN	Vitronectin OS=Homo sapiens GN=VTN PE=1 SV=1	362161	482360	548444	497283	503148	325426	271948	236043	682670	372833	349767	1.15233e+06	424189	329739	358180	3.84956e+06	476824	544938	241669	496115	1.66831e+06	510179	1.97403e+06	670218	349483	546178	506419	705622	687546	789543	269048	535709	494390	388875	284224	275588	511913	309321	552912	2.63543e+06	1.03034e+06	489984	734861	971708	1.42158e+06	655153	1.0814e+06
653	sp|P55145|MANF_HUMAN	Mesencephalic astrocyte-derived neurotrophic factor OS=Homo sapiens GN=MANF PE=1 SV=3	741390	689546	495042	578456	807752	679850	567955	547463	1.08889e+06	599828	694868	430360	554500	430410	655541	304794	835700	1.2579e+06	738084	814325	366661	703784	309010	385831	445167	733908	291881	411173	334081	609329	739650	616770	677175	578569	1.29659e+06	1.27044e+06	1.13804e+06	920413	411804	315750	487471	304866	162008	359114	117662	504296	307856
654	sp|Q15785|TOM34_HUMAN	Mitochondrial import receptor subunit TOM34 OS=Homo sapiens GN=TOMM34 PE=1 SV=2	135928	114648	69569.9	117074	157539	58925	172628	149456	185365	109036	72161.4	59999.8	278193	181180	234603	165009	154250	164981	221555	211929	95398.2	130321	57910.9	136400	482651	151352	98695.2	62603.4	122042	38304.7	381287	54960.9	309798	144895	142793	135122	208821	413071	192568	256183	72354.1	64137.1	101798	77340.9	98238.4	100449	105983
655	sp|P39019|RS19_HUMAN	40S ribosomal protein S19 OS=Homo sapiens GN=RPS19 PE=1 SV=2	2.17901e+06	1.72881e+06	1.97569e+06	1.80887e+06	2.05199e+06	1.99205e+06	1.70944e+06	1.27452e+06	2.95743e+06	1.72607e+06	1.85107e+06	1.58659e+06	1.74534e+06	1.87792e+06	1.63218e+06	1.33272e+06	2.82416e+06	1.92019e+06	2.91899e+06	1.98022e+06	695498	2.234e+06	1.18375e+06	1.40525e+06	2.03868e+06	2.20352e+06	752614	1.12935e+06	1.94009e+06	775723	2.4947e+06	1.35186e+06	1.63921e+06	2.69117e+06	3.19044e+06	4.06296e+06	2.20749e+06	2.55131e+06	1.44633e+06	1.8559e+06	947229	822450	531107	1.1614e+06	414037	1.34176e+06	885990
656	sp|Q96FW1|OTUB1_HUMAN	Ubiquitin thioesterase OTUB1 OS=Homo sapiens GN=OTUB1 PE=1 SV=2	170160	149498	151869	109255	185892	146568	191240	171331	170553	176318	187861	164204	214571	228194	146146	154127	208699	161226	202954	179047	164371	162832	151887	200651	199067	224039	151978	183449	205038	108490	244213	174257	162199	197474	239444	191022	213766	257527	223156	250339	157882	178113	129044	141208	75229.4	128950	102601
657	sp|P51812|KS6A3_HUMAN	Ribosomal protein S6 kinase alpha-3 OS=Homo sapiens GN=RPS6KA3 PE=1 SV=1	100826	112120	117441	144211	99317	166288	118541	106268	46889.9	104068	140123	155923	192353	122334	129715	72184.7	156408	112149	99478.6	149374	74693.9	124164	100981	168182	138317	199035	68232	42623.8	171237	32128.9	167803	197667	50272.8	104486	88309.8	128188	146662	174806	139566	146096	118437	160998	76409.7	130063	79266.2	50895.9	136539
658	sp|P16278|BGAL_HUMAN	Beta-galactosidase OS=Homo sapiens GN=GLB1 PE=1 SV=2	167396	197430	143707	203785	213898	242730	189001	158258	134660	205011	159850	116076	232185	188430	156821	123694	138347	146682	292952	235444	212124	102393	200976	201462	190307	202292	56290.4	60623.8	135358	88351.6	92509	128921	173604	88167.7	71396.8	137582	122397	130149	161363	128511	202518	191020	47509.7	200267	62347.9	49299.7	206185
659	sp|P26368|U2AF2_HUMAN	Splicing factor U2AF 65 kDa subunit OS=Homo sapiens GN=U2AF2 PE=1 SV=4	542484	456865	626456	484240	546480	602368	542333	475455	426552	552460	515415	476903	515913	500759	398713	616000	554218	394334	684042	647487	180991	462983	380411	519540	606012	520248	272785	93098.4	453101	197927	573165	334723	345232	556677	311251	448781	339252	452696	469397	393115	415820	243564	160694	200936	142521	235513	257565
660	sp|P13861|KAP2_HUMAN	cAMP-dependent protein kinase type II-alpha regulatory subunit OS=Homo sapiens GN=PRKAR2A PE=1 SV=2	216559	230501	191325	232026	287273	250675	203486	259607	123056	275762	310205	213262	293024	289923	216657	104803	167647	201048	153621	253236	98792.1	133211	147467	296764	127215	194240	174964	81992.9	214224	137408	166883	203455	194478	106588	116808	63879.5	169468	188148	216257	180034	263563	236712	190792	215205	219813	204527	278823
661	sp|Q15907|RB11B_HUMAN	Ras-related protein Rab-11B OS=Homo sapiens GN=RAB11B PE=1 SV=4	1.15486e+06	1.04247e+06	1.20127e+06	1.15339e+06	1.02186e+06	1.26014e+06	1.10979e+06	1.00368e+06	989739	1.43495e+06	1.33598e+06	1.14038e+06	910457	906422	1.13913e+06	975314	989276	1.10471e+06	1.11231e+06	1.07717e+06	783886	1.12989e+06	1.0032e+06	1.09544e+06	1.0078e+06	1.04543e+06	961094	1.1181e+06	1.53266e+06	778961	904300	1.03894e+06	1.67497e+06	1.2268e+06	1.02496e+06	854587	975839	922334	1.24661e+06	1.04083e+06	1.1606e+06	1.17395e+06	870259	1.18066e+06	887090	1.11205e+06	1.36298e+06
662	sp|Q14376|GALE_HUMAN	UDP-glucose 4-epimerase OS=Homo sapiens GN=GALE PE=1 SV=2	330352	329272	320276	310599	494167	336992	438687	338136	129856	436890	551828	251127	743493	364435	422406	146868	336810	86905	190014	439421	443540	308688	169646	236194	454840	230096	141268	203845	221470	103919	370455	477940	662772	320922	476522	384057	596888	449425	336611	396916	291510	359601	90776.7	273109	120605	139200	256225
663	sp|Q13642|FHL1_HUMAN	Four and a half LIM domains protein 1 OS=Homo sapiens GN=FHL1 PE=1 SV=4	435846	182345	168465	324611	354324	251182	256641	1.02952e+06	106124	197216	367712	272290	212564	528583	236230	76042.2	122166	135835	111159	189319	119037	145472	57097	553428	127037	129895	1.9346e+06	512642	95804.6	950788	129614	336486	114857	101025	86316.3	129325	184671	116161	345403	109985	884503	3.12862e+06	6.00913e+06	1.07425e+06	4.7916e+06	368163	1.01987e+06
664	sp|Q16543|CDC37_HUMAN	Hsp90 co-chaperone Cdc37 OS=Homo sapiens GN=CDC37 PE=1 SV=1	663755	635163	638833	523234	646111	652094	498038	571603	829517	430286	602330	512554	617956	520701	688221	522651	846754	599968	733191	633356	511822	953937	673553	530869	690608	597917	457109	726976	634515	360048	1.03091e+06	533477	716963	813716	1.17479e+06	787574	867668	1.11965e+06	651816	621345	473788	480019	445117	451818	247427	765120	509753
665	sp|O75390|CISY_HUMAN	Citrate synthase, mitochondrial OS=Homo sapiens GN=CS PE=1 SV=2	567723	625825	847521	808425	912705	765243	904080	949826	449554	793831	666027	597038	601068	448116	685403	507743	369126	466118	644731	400536	403706	113829	128303	373066	478923	350129	329667	171473	516694	192504	289941	490884	382400	272273	297239	452067	296839	306603	314391	178607	485485	587005	345792	845220	439561	243440	443206
666	sp|P52790|HXK3_HUMAN	Hexokinase-3 OS=Homo sapiens GN=HK3 PE=1 SV=2	130772	277387	236752	113640	144721	131038	240842	220727	271815	256280	142189	290088	94705.4	164475	119096	469432	198854	187695	100769	159458	319493	150636	346706	157720	103562	95115.2	141579	207938	177646	182192	91509	217595	256225	300761	60153.4	107915	194352	135580	311150	266287	180202	216320	69013	93997.5	164042	105136	107004
667	sp|P25205|MCM3_HUMAN	DNA replication licensing factor MCM3 OS=Homo sapiens GN=MCM3 PE=1 SV=3	189575	170420	311494	209923	158770	310943	180216	138325	254140	255841	208997	227481	272594	265921	155278	288354	323798	202081	338468	251166	215030	348855	161179	271662	302241	246106	164509	202246	287353	45152.3	246459	205751	174734	409835	152068	355435	195997	241143	298760	348940	108041	110502	56375.5	106691	46417.6	184535	105097
668	sp|P07602|SAP_HUMAN	Prosaposin OS=Homo sapiens GN=PSAP PE=1 SV=2	6.00793e+06	2.02885e+06	1.94383e+06	1.6603e+06	2.8084e+06	1.65727e+06	3.30914e+06	2.5232e+06	1.48483e+06	976646	1.9109e+06	1.98042e+06	959139	2.64045e+06	2.01068e+06	310116	3.58945e+06	1.79331e+06	2.56924e+06	2.53438e+06	2.87424e+06	1.67232e+06	2.70034e+06	2.23828e+06	1.25732e+06	2.17194e+06	1.60759e+06	4.31527e+06	214044	2.35591e+06	2.7251e+06	1.58925e+06	3.32132e+06	1.87939e+06	1.13714e+06	2.50574e+06	3.26522e+06	3.45373e+06	1.99864e+06	1.46146e+06	2.44497e+06	1.66912e+06	859120	2.19847e+06	650056	1.95943e+06	1.1925e+06
669	sp|P04196|HRG_HUMAN	Histidine-rich glycoprotein OS=Homo sapiens GN=HRG PE=1 SV=1	275226	245369	308208	248875	109334	172765	147929	270520	172400	241625	191946	440745	340522	278364	208468	472622	547549	356122	216772	173662	928712	408342	702985	268972	176549	415509	589422	485789	414373	572009	256734	386140	387421	305110	258431	187242	286188	269297	299459	182470	692036	225020	264514	381399	464109	295417	356891
670	sp|P26196|DDX6_HUMAN	Probable ATP-dependent RNA helicase DDX6 OS=Homo sapiens GN=DDX6 PE=1 SV=2	251079	358276	456130	363760	361553	380745	404504	303346	332972	390392	321182	300305	510531	401655	254186	306045	397256	351460	369588	380338	176250	357395	280580	364378	606824	522682	235374	115725	340886	134323	311985	305185	173241	409574	209335	501500	326149	307284	382561	710897	310224	264838	147296	281427	217118	330854	259187
671	sp|P34897|GLYM_HUMAN	Serine hydroxymethyltransferase, mitochondrial OS=Homo sapiens GN=SHMT2 PE=1 SV=3	136969	164939	301276	235864	252457	332851	211051	280608	178405	208782	151688	127290	260041	108234	176658	171689	162143	145680	414025	114626	167679	73938.3	87371.3	116196	176279	95523.3	91024.3	88546.3	194301	48774.6	125674	184783	141751	164219	68840.9	313828	99026.1	91173.3	127792	92252	202368	127507	72553.5	174543	64788.5	93061.7	125109
672	sp|P31150|GDIA_HUMAN	Rab GDP dissociation inhibitor alpha OS=Homo sapiens GN=GDI1 PE=1 SV=2	414263	482733	433137	509460	443169	442085	594019	536583	373676	529579	527644	515524	451285	562921	399849	166923	417763	416195	351717	473876	535487	362265	536573	611387	447239	374123	562952	385712	237227	405616	386532	498536	391495	400248	237155	289525	441842	417426	554762	633231	358910	577029	623386	333023	453235	178806	340001
673	sp|O76094|SRP72_HUMAN	Signal recognition particle subunit SRP72 OS=Homo sapiens GN=SRP72 PE=1 SV=3	69088.6	158917	106942	105098	81550.1	115572	110231	93603.6	160105	144462	99783.6	107985	117716	72632.7	68404.8	68911.3	146455	125444	107079	95576.4	30974.4	135560	86581.5	114775	114548	135077	46182.2	35235.5	109688	46769.4	87028.2	108240	151041	119279	73242.9	124021	121883	98353.1	92346	113512	91751.3	42216.7	21302.6	57266.9	28900.5	37949	56245.3
674	sp|P15374|UCHL3_HUMAN	Ubiquitin carboxyl-terminal hydrolase isozyme L3 OS=Homo sapiens GN=UCHL3 PE=1 SV=1	253724	114287	180327	150209	220599	190334	261870	298134	198384	203398	209269	125614	325605	210644	176821	164209	258824	233259	215590	241836	123101	215034	113841	274294	230976	272457	131030	223261	251889	116956	663407	200051	364489	176138	219426	169600	351449	511435	223440	295513	96367.9	150599	134507	105236	88911.3	179768	126518
675	sp|Q96B97|SH3K1_HUMAN	SH3 domain-containing kinase-binding protein 1 OS=Homo sapiens GN=SH3KBP1 PE=1 SV=2	368707	346532	632590	224413	282993	268606	237161	311876	351386	209673	250536	232418	140150	161451	316879	401936	381548	313951	567815	308999	152313	291772	118451	162929	177686	205622	107005	274106	219983	162005	355251	296007	353655	629817	445395	529978	442377	391996	232840	181431	201807	224365	116969	184974	105618	353372	231747
676	sp|Q92820|GGH_HUMAN	Gamma-glutamyl hydrolase OS=Homo sapiens GN=GGH PE=1 SV=2	294626	302662	256885	350088	532688	361313	486875	210995	292954	364069	345646	158904	305321	528182	191623	356103	341587	388854	535395	274255	399039	218680	310235	313625	616510	289522	95575.2	175124	296715	295198	251455	179827	1.02638e+06	246342	242381	396589	285681	307567	313963	616641	122364	230857	67720.3	197497	54866.4	155849	313058
677	sp|P50502|F10A1_HUMAN	Hsc70-interacting protein OS=Homo sapiens GN=ST13 PE=1 SV=2	596031	537191	343207	456853	735448	350373	403707	581496	810475	453835	477615	350194	687471	558261	630225	348945	535374	442698	630778	455138	387262	535930	206668	403996	677459	674475	487800	413459	504831	506211	1.15575e+06	432287	650343	674689	813462	528706	843412	731370	372300	627301	368557	391169	610958	425728	205949	284661	181416
678	sp|P02792|FRIL_HUMAN	Ferritin light chain OS=Homo sapiens GN=FTL PE=1 SV=2	351022	1.06069e+06	244604	145593	492236	261513	440857	304447	1.10283e+06	210367	254380	251808	173834	758256	274771	306021	199600	441965	265175	462051	1.47755e+06	310864	443812	548288	196107	585046	291899	2.1935e+06	274453	570739	406712	362602	1.7327e+06	419068	477913	328119	327523	409561	529499	185226	44822	127893	127067	98712.5	109910	338480	133574
679	sp|Q13630|FCL_HUMAN	GDP-L-fucose synthase OS=Homo sapiens GN=TSTA3 PE=1 SV=1	922419	822343	669820	776270	1.04359e+06	1.24619e+06	916572	818227	534757	567569	1.19624e+06	795011	695176	441295	742668	388043	835767	604147	1.37121e+06	986316	515270	1.45222e+06	1.07358e+06	788122	762498	691482	543433	472469	1.50391e+06	317617	602799	761148	1.46833e+06	1.3566e+06	758155	917679	1.1474e+06	867117	971628	3.11681e+06	651520	781711	321553	566762	274491	649222	834849
680	sp|Q96C86|DCPS_HUMAN	m7GpppX diphosphatase OS=Homo sapiens GN=DCPS PE=1 SV=2	146053	162247	164550	189260	175836	200875	252378	129683	177137	183902	206842	152592	240000	210911	107300	142339	147615	124393	136586	204778	137833	125857	114677	163073	175553	203518	103607	126622	190922	69617.5	113497	145610	123899	164194	66869	141814	155047	194273	165137	180012	107147	113618	44689	87604.2	43597.5	64409.4	110346
681	sp|Q96CW1|AP2M1_HUMAN	AP-2 complex subunit mu OS=Homo sapiens GN=AP2M1 PE=1 SV=2	293024	460665	323396	412999	334127	423769	363293	412589	288657	459810	382746	402018	339283	362672	335280	279956	335522	347713	285843	375284	522783	285486	354246	375632	258360	264491	255706	311677	322748	535138	267458	344171	337872	289285	287483	331479	248961	231228	300333	276121	442102	384900	242403	402110	253905	361902	346110
682	sp|P61981|1433G_HUMAN	14-3-3 protein gamma OS=Homo sapiens GN=YWHAG PE=1 SV=2	1.44539e+06	2.05217e+06	1.35623e+06	1.12764e+06	1.20872e+06	1.47304e+06	1.21759e+06	1.43521e+06	1.84687e+06	1.65069e+06	1.32415e+06	849607	1.69381e+06	1.356e+06	1.46538e+06	861530	1.2811e+06	1.6818e+06	1.34374e+06	1.42641e+06	1.29438e+06	1.40084e+06	1.54767e+06	1.22176e+06	1.34992e+06	1.374e+06	1.50233e+06	1.44231e+06	1.33022e+06	1.15286e+06	1.48432e+06	1.17693e+06	2.84425e+06	1.5384e+06	1.6296e+06	1.91841e+06	1.40836e+06	1.64254e+06	1.44702e+06	1.71075e+06	860504	921665	1.04969e+06	803530	789858	1.07649e+06	743463
683	sp|Q7L2H7|EIF3M_HUMAN	Eukaryotic translation initiation factor 3 subunit M OS=Homo sapiens GN=EIF3M PE=1 SV=1	86971.2	110150	71909	128916	87916.3	91053.9	75264.7	73483.7	72578.6	125118	88538.2	63440.3	73087.7	82221.4	117002	118061	60479.1	47038.6	59647.5	109089	73663	87076.2	77004.2	74665.6	69055.8	84917	82415.1	107832	50316.4	76538.4	94045.2	90513	57926.1	80790.2	187473	65508.7	63221.6	95652.1	67520.6	71973.1	133570	92229.6	120167	80114.7	81918.7	78232.9	59250.9
684	sp|Q9BWD1|THIC_HUMAN	Acetyl-CoA acetyltransferase, cytosolic OS=Homo sapiens GN=ACAT2 PE=1 SV=2	233096	383417	390037	283921	318280	471243	413542	226877	390558	437846	299278	389158	620383	482911	444807	339871	401107	247933	315542	351162	233840	486323	113150	306533	705307	306366	198452	191662	264401	151840	375575	398617	191604	82146.6	417732	373634	300568	278555	430455	308413	328628	352848	204886	307723	98405.7	284696	313150
685	sp|P22392|NDKB_HUMAN	Nucleoside diphosphate kinase B OS=Homo sapiens GN=NME2 PE=1 SV=1	32466.4	8157.38	9244.81	9811.14	16413.9	8970.38	17010.3	25488.6	45822	6473.37	48153.7	4436.49	5233.77	25744.7	40109.5	42387.5	48696.9	39812	9072	8878.77	9804.07	7650.84	4257.75	15184.8	23328.4	3196.39	41143.2	38696.8	7589.52	31411.5	59822.1	35382.7	49062.9	4174.34	16284.5	8721.3	8192.17	56848.3	47528.3	59929.3	65166.6	71175.7	55980.2	59130.2	51121.9	77783.5	45319.3
686	sp|O60218|AK1BA_HUMAN	Aldo-keto reductase family 1 member B10 OS=Homo sapiens GN=AKR1B10 PE=1 SV=2	143142	91221.4	81845.6	485261	166618	110973	108187	149450	56474.5	40957.9	239650	181043	429297	33988.8	459140	62041.4	41509.3	107421	62049.1	101610	43025.2	181623	41154	175958	242801	61427.5	58034	26264.7	145345	29015.1	288048	442642	29480.6	58105.1	618818	349706	280654	72218	91631.9	273373	1.12292e+06	479021	97614.3	835371	142497	323380	475429
687	sp|P18085|ARF4_HUMAN	ADP-ribosylation factor 4 OS=Homo sapiens GN=ARF4 PE=1 SV=3	445658	344660	368536	381971	469721	585847	533469	367886	257217	305206	708805	459834	431527	327613	398857	77731.9	306217	270260	305640	594644	169676	499647	347787	467646	235802	429481	180889	97583.1	284640	124285	275545	280068	169901	374096	204304	228834	282806	225908	380864	422124	430060	225144	148803	322540	80313.7	150289	261063
688	sp|Q12792|TWF1_HUMAN	Twinfilin-1 OS=Homo sapiens GN=TWF1 PE=1 SV=3	187194	173018	193581	207782	180418	264287	242021	185487	193678	200630	238355	195158	283323	188466	188311	103237	245327	202208	280764	236488	150469	203816	169239	207269	205083	226581	68804.2	88081.7	271111	56013.3	203639	264813	274012	233103	163277	312146	243628	229135	242674	305706	180281	192518	77358.1	157885	134452	86553.6	213063
689	sp|O15305|PMM2_HUMAN	Phosphomannomutase 2 OS=Homo sapiens GN=PMM2 PE=1 SV=1	86400.7	88803.7	95614	96935.4	117583	102013	101524	101025	93006.3	123168	135639	97249.5	152454	127279	105962	42488.4	98607.2	79081.2	94764.6	87763	67095.5	122124	39323.3	114432	114003	177884	71704.2	48914.6	98962.1	35426	145407	98067.5	195042	104175	131263	100167	103385	123901	112141	104799	44616.3	78499.2	33280.6	54291.9	37904.7	80756.1	63498
690	sp|P61604|CH10_HUMAN	10 kDa heat shock protein, mitochondrial OS=Homo sapiens GN=HSPE1 PE=1 SV=2	3.09768e+06	4.31428e+06	3.50953e+06	3.25096e+06	7.34793e+06	3.13995e+06	4.85529e+06	6.22026e+06	3.47998e+06	3.07242e+06	2.30642e+06	1.62722e+06	2.99376e+06	2.7763e+06	4.02715e+06	9.57734e+06	2.05333e+06	2.92261e+06	4.90907e+06	1.55274e+06	2.15449e+06	1.26817e+06	804605	1.60257e+06	5.54302e+06	2.46475e+06	1.55778e+06	1.7191e+06	2.02653e+06	970521	4.19368e+06	1.50157e+06	4.21697e+06	2.4523e+06	3.17029e+06	2.31949e+06	2.2439e+06	4.99968e+06	1.90821e+06	662077	902202	1.27582e+06	944014	1.76971e+06	850878	1.95456e+06	1.20875e+06
691	sp|P30040|ERP29_HUMAN	Endoplasmic reticulum resident protein 29 OS=Homo sapiens GN=ERP29 PE=1 SV=4	903384	940508	858348	1.05332e+06	1.20346e+06	1.22783e+06	780406	1.00425e+06	1.98159e+06	1.16816e+06	1.3821e+06	804985	763961	620193	1.29481e+06	1.28227e+06	979751	1.35006e+06	1.20805e+06	1.03803e+06	617190	830502	568399	576004	622316	951367	432174	379622	924190	674199	1.29102e+06	1.02601e+06	1.4237e+06	827102	1.44476e+06	1.74899e+06	1.32329e+06	1.03508e+06	696360	753022	745344	628861	388109	742347	386704	649675	529999
692	sp|P51610|HCFC1_HUMAN	Host cell factor 1 OS=Homo sapiens GN=HCFC1 PE=1 SV=2	184619	185521	141157	167806	187760	159150	209725	168055	187136	173216	191017	192343	193740	211697	144934	194926	248539	186969	194434	198495	104713	166536	149383	199076	210996	185251	90279.1	99887.9	124068	65161.3	241176	180796	181366	192706	105859	132143	165741	229330	176723	202691	120875	97188.3	136589	122943	61183.5	115348	103347
693	sp|P29966|MARCS_HUMAN	Myristoylated alanine-rich C-kinase substrate OS=Homo sapiens GN=MARCKS PE=1 SV=4	923456	756503	483523	562143	492591	571586	474244	446806	843171	501018	450050	396692	663960	681192	840677	497414	671865	833699	625692	553940	769260	1.10514e+06	611267	436303	738293	391197	828224	1.16834e+06	806281	1.11674e+06	731974	648357	884530	554084	2.57382e+06	776160	932959	892188	508187	462451	466984	740372	454455	523760	326508	1.37222e+06	761829
694	sp|P26583|HMGB2_HUMAN	High mobility group protein B2 OS=Homo sapiens GN=HMGB2 PE=1 SV=2	976724	751606	741913	638617	1.40092e+06	688897	744623	700537	1.87466e+06	637266	756900	635898	1.2182e+06	1.14956e+06	814520	1.41003e+06	1.27099e+06	883230	1.32992e+06	1.18423e+06	344693	1.4746e+06	1.16502e+06	721902	1.24923e+06	1.68398e+06	523515	1.02167e+06	827208	433360	3.34264e+06	966467	1.52399e+06	1.99281e+06	1.98161e+06	1.48985e+06	1.94011e+06	3.59462e+06	693596	1.08991e+06	497639	578530	213221	346127	141776	918134	442398
695	sp|Q9NVA2|SEP11_HUMAN	Septin-11 OS=Homo sapiens GN=SEPT11 PE=1 SV=3	89262.5	155552	133939	182357	124499	156379	144820	206787	142006	241199	152310	141113	128103	147711	115992	110583	109520	187251	105091	169667	134806	117684	175601	205799	284887	129259	147875	75503.9	202379	79746.8	110593	128026	83145.7	66350.2	72890	109035	126625	93542.5	183394	147509	96967.1	148456	49746.5	134525	102529	90245.5	150516
696	sp|O95861|BPNT1_HUMAN	3'(2'),5'-bisphosphate nucleotidase 1 OS=Homo sapiens GN=BPNT1 PE=1 SV=1	272613	247165	259733	356439	290793	312160	328497	269325	193124	437711	353486	299445	332629	199793	383498	124802	247549	141549	271053	253737	266640	236225	366846	282179	275126	513584	184103	144384	198294	148261	252926	290601	309367	253175	263577	159071	374708	251043	279089	521328	279300	375492	155719	335303	128257	262798	299227
697	sp|Q9ULZ3|ASC_HUMAN	Apoptosis-associated speck-like protein containing a CARD OS=Homo sapiens GN=PYCARD PE=1 SV=2	1.62404e+06	968730	1.21337e+06	889161	1.28181e+06	904781	1.29453e+06	1.05985e+06	1.48408e+06	1.04463e+06	1.21169e+06	1.11641e+06	749235	731835	1.40453e+06	1.68672e+06	1.82924e+06	1.28661e+06	934808	1.38479e+06	788605	1.6534e+06	576761	946545	1.15154e+06	1.78353e+06	557170	1.31176e+06	2.74442e+06	697979	3.09656e+06	1.55519e+06	2.02399e+06	1.68927e+06	2.4705e+06	1.43339e+06	1.6562e+06	2.68149e+06	1.03573e+06	1.1549e+06	1.02802e+06	792698	433214	765657	452652	1.11017e+06	704473
698	sp|P60660|MYL6_HUMAN	Myosin light polypeptide 6 OS=Homo sapiens GN=MYL6 PE=1 SV=2	963849	535555	476669	616298	663421	561595	490856	848101	789896	530707	537360	409540	672220	770272	663086	1.18356e+06	575101	1.08953e+06	633319	481375	344321	635431	300272	559460	376763	807258	751464	1.02621e+06	994787	826520	595572	383515	793960	1.05959e+06	1.83535e+06	778519	673343	1.12347e+06	563665	508909	2.55814e+06	3.79237e+06	2.15792e+07	1.47503e+06	1.23159e+07	4.29395e+06	2.7274e+06
699	sp|Q641Q2|FA21A_HUMAN	WASH complex subunit FAM21A OS=Homo sapiens GN=FAM21A PE=1 SV=3	161922	233880	95032.9	158225	214468	175838	121915	166067	178528	133007	99053.5	129302	187013	176520	140243	153852	206419	187377	204176	165869	137999	190000	101366	75131.8	121742	189451	115232	131190	142910	105017	233210	123686	207483	178329	258197	217562	165612	252550	153532	111309	66717.2	108177	100839	69184	154614	124998	61585.3
700	sp|Q13162|PRDX4_HUMAN	Peroxiredoxin-4 OS=Homo sapiens GN=PRDX4 PE=1 SV=1	485771	686985	757554	793530	388384	926924	807805	579814	710425	837822	767664	651442	572196	578495	525488	942286	650727	1.2929e+06	453339	700806	922374	640465	786830	666547	585773	757087	291452	318632	774003	629363	629562	780604	416313	440761	555311	1.06743e+06	779890	519989	603419	550791	769492	634274	278613	870676	261711	511595	665352
701	sp|Q9BUF5|TBB6_HUMAN	Tubulin beta-6 chain OS=Homo sapiens GN=TUBB6 PE=1 SV=1	111647	129187	114965	45169.4	50977.6	63259.7	79598.9	71167.2	96684.8	72892.3	85392.1	77199.5	109345	148422	50740.2	193745	136234	139703	66512.6	122911	106805	111964	104936	150932	117761	107056	157792	104134	122206	115252	76285.6	73469.5	55628.9	94900.9	127813	152065	59758.5	65353.6	151343	109308	186120	263346	404646	97503.4	449542	416648	322468
702	sp|P00568|KAD1_HUMAN	Adenylate kinase isoenzyme 1 OS=Homo sapiens GN=AK1 PE=1 SV=3	284575	230627	223991	176736	213428	230143	219163	282003	298682	67722.3	164416	129074	258786	288874	98344.4	190400	100642	183586	104020	100344	209624	306783	116209	204084	222232	686826	374161	419425	431409	322065	174738	209898	276464	261413	482106	168448	232770	209088	224365	357054	164095	426927	569011	193703	623446	186337	219828
703	sp|Q9UKV3|ACINU_HUMAN	Apoptotic chromatin condensation inducer in the nucleus OS=Homo sapiens GN=ACIN1 PE=1 SV=2	325435	213647	218757	201943	308531	230480	174688	231052	479582	261239	149051	175665	225025	228475	223447	208845	310152	313327	347955	211720	123613	268109	112539	177656	236528	205090	114474	135261	154060	83734.8	203252	146125	313314	373922	244902	313142	221241	170108	120875	147971	136563	60528.5	28643.7	96324.5	81483.7	151756	100076
704	sp|P05387|RLA2_HUMAN	60S acidic ribosomal protein P2 OS=Homo sapiens GN=RPLP2 PE=1 SV=1	608585	418852	464275	358942	497815	435030	365612	279197	730634	289211	403400	358874	419129	379067	433181	489907	664618	531889	621419	410257	150513	629737	243916	290635	488106	509535	184251	353096	458391	168765	784420	388650	346907	539526	1.17776e+06	1.02704e+06	639300	806711	296729	358626	312695	242325	189536	318147	121237	572863	334361
705	sp|P38919|IF4A3_HUMAN	Eukaryotic initiation factor 4A-III OS=Homo sapiens GN=EIF4A3 PE=1 SV=4	153603	185161	312526	249960	192903	244478	240261	161928	138084	282233	213588	240504	248492	236956	149033	145653	235223	286684	351603	204902	102890	240154	189604	243976	364942	180203	131874	50785.1	211100	83972.8	215319	196181	151895	261287	197606	306143	195788	143369	212278	149664	154262	119741	64719.7	196054	91081.3	77396.8	172492
706	sp|P46926|GNPI1_HUMAN	Glucosamine-6-phosphate isomerase 1 OS=Homo sapiens GN=GNPDA1 PE=1 SV=1	167581	362697	163948	202893	257451	250621	289685	286556	143281	226723	213626	237229	395513	235871	178836	178638	197702	212337	228965	219333	270036	156338	175609	244197	277618	287547	257362	197761	200822	158917	440310	300207	363183	155471	103910	169261	257565	271317	261781	377879	179821	217699	176418	161669	152630	87433	166456
707	sp|P23368|MAOM_HUMAN	NAD-dependent malic enzyme, mitochondrial OS=Homo sapiens GN=ME2 PE=1 SV=1	204951	201975	427231	217526	281712	287534	258640	138426	242989	250376	250139	159168	236422	132083	282569	1.40211e+06	206484	574548	265697	176579	334032	284024	166552	258091	406900	222586	220797	27088.6	940009	307397	29639.6	374444	256456	222428	529692	278537	154350	202512	257129	128247	426778	322373	359876	377210	344166	626495	621900
708	sp|O43175|SERA_HUMAN	D-3-phosphoglycerate dehydrogenase OS=Homo sapiens GN=PHGDH PE=1 SV=4	115466	108454	176683	420923	508136	512880	165931	145020	346557	1.19025e+06	127627	115209	782154	178977	288015	202010	176101	340881	386855	201730	169011	103652	190643	255463	569257	130531	270517	105769	311296	150692	470139	291710	81842.1	117991	121321	731613	346969	227204	288755	225468	456012	244602	305707	204824	349882	87727.9	171583
709	sp|Q9UBE0|SAE1_HUMAN	SUMO-activating enzyme subunit 1 OS=Homo sapiens GN=SAE1 PE=1 SV=1	210139	286577	215275	245618	333602	297553	316662	291701	122042	222390	232542	275772	313314	366710	178275	138184	278618	212806	344110	323664	201026	222688	341219	442298	398755	270886	163424	202501	342988	118184	329707	250423	291995	125808	149072	341419	248441	453001	451423	343863	117350	190085	76170.6	145092	76199.2	96306.4	141676
710	sp|O95340|PAPS2_HUMAN	Bifunctional 3'-phosphoadenosine 5'-phosphosulfate synthase 2 OS=Homo sapiens GN=PAPSS2 PE=1 SV=2	292022	144791	367783	636869	253686	336842	281221	153070	131160	89373.4	366450	415067	274842	111654	323095	233090	244762	114495	194785	390042	122206	85615	137861	312580	212389	273646	110968	174871	499126	102254	185589	511479	112411	248694	430871	197533	416048	112533	223252	316280	773128	614550	167039	676871	140695	356227	572758
711	sp|P0DMN0|ST1A4_HUMAN	Sulfotransferase 1A4 OS=Homo sapiens GN=SULT1A4 PE=1 SV=1	168821	67968.7	137897	273492	154742	143174	99493.6	115247	47360.3	30803.7	218903	134916	161921	29808.4	226998	18532.9	169897	40597.8	36360.3	149914	39948.1	126064	26488.2	64448	33670	50295.7	53590.6	47489.5	148121	27358.2	93570.9	132307	211137	151093	278754	93837.6	228180	223338	123547	37379.2	170116	180775	52054	191895	41205.8	93720.4	112534
712	sp|P05141|ADT2_HUMAN	ADP/ATP translocase 2 OS=Homo sapiens GN=SLC25A5 PE=1 SV=7	117475	113133	190437	205310	69303.1	148944	172499	146762	70991.9	164723	97999	113515	112859	58135.9	98488.1	163211	65433	158139	47519.2	74839	63592.7	33580.4	23828.9	103139	10797.3	41271.8	44408.7	14487.7	38722.4	28466.2	50088.6	52025.7	26550.7	31516	68517.1	82021.2	48345.8	45309.5	52271.7	14741.8	148143	44255.6	67951.8	387764	188584	56919	189528
713	sp|P57737|CORO7_HUMAN	Coronin-7 OS=Homo sapiens GN=CORO7 PE=1 SV=2	38275.9	175380	199689	151716	100167	142819	165650	112145	93941.2	179673	135779	209503	200506	161232	130131	95932.7	130607	182967	124521	152500	73100	132806	104048	172259	173280	161959	86204.3	45414.8	103772	60920.6	136555	157965	93993.5	125616	103055	127784	144711	120535	152203	237034	83353.9	103514	30209.2	102564	29651.6	79870	124885
714	sp|P28066|PSA5_HUMAN	Proteasome subunit alpha type-5 OS=Homo sapiens GN=PSMA5 PE=1 SV=3	538651	562780	701120	533801	799288	660127	666747	480080	621668	664342	522270	667416	633503	632695	578117	448071	703993	614896	819946	645102	475724	660111	536369	711945	648630	563298	390979	428567	698025	310526	725695	669094	642026	806155	565724	718079	685513	825881	632107	758747	453048	514187	327263	457007	295075	346437	489415
715	sp|Q14203|DCTN1_HUMAN	Dynactin subunit 1 OS=Homo sapiens GN=DCTN1 PE=1 SV=3	122632	167728	157688	150388	158749	155866	171361	107156	138078	162767	153315	170059	166916	161837	164776	175042	136552	201055	139255	196442	108717	130154	95325.2	184582	185929	166233	141572	48109.9	141402	82771.1	121238	165790	114230	114955	94581.8	157106	112557	111694	182333	211226	129239	173058	94745.4	138350	121783	40801.8	178416
716	sp|P48506|GSH1_HUMAN	Glutamate--cysteine ligase catalytic subunit OS=Homo sapiens GN=GCLC PE=1 SV=2	113312	151575	118644	130327	165471	171311	168586	95845.6	64649.8	117284	185227	153717	162426	164494	104901	216749	89380	130556	123483	100945	118378	121082	67099.1	166374	163358	150404	131688	66963.2	75769.6	50497.6	166694	104415	78319.3	95235.1	99721.1	90886.4	106981	113223	162640	212537	137818	176164	145850	91596.7	69769.1	68100.7	176550
717	sp|P25789|PSA4_HUMAN	Proteasome subunit alpha type-4 OS=Homo sapiens GN=PSMA4 PE=1 SV=1	540953	713321	846787	760409	897413	870706	784656	663468	714205	964078	697899	769564	770301	718684	737098	517825	732333	781225	988859	904260	628447	839896	667142	790572	784748	733439	545715	415819	791307	433744	701528	766980	854258	1.03391e+06	557906	768239	745775	851179	828610	815912	645997	668730	326257	651846	328132	369585	622196
718	sp|P15170|ERF3A_HUMAN	Eukaryotic peptide chain release factor GTP-binding subunit ERF3A OS=Homo sapiens GN=GSPT1 PE=1 SV=1	336986	481181	687237	468582	412494	644120	527816	424855	371041	524552	488874	439154	717249	513046	450055	254471	534997	336844	689376	503661	283584	639510	301550	484983	657340	561328	340788	169207	514252	193552	454637	376055	449395	453776	326754	543823	462668	402820	532814	764643	283758	398882	177216	328286	178422	197105	331293
719	sp|Q8WWI1|LMO7_HUMAN	LIM domain only protein 7 OS=Homo sapiens GN=LMO7 PE=1 SV=3	223332	196984	112695	86849.3	180368	165062	126725	176629	300267	208290	147677	117322	310066	160980	138157	354631	224296	141467	243455	130464	74181.7	116581	107346	114456	148563	118476	147827	171175	104081	191017	199081	93713.5	481680	749114	186093	166800	228531	168218	90816.2	144391	91486.4	89766.9	47821.4	93760.2	158982	482475	373228
720	sp|P25685|DNJB1_HUMAN	DnaJ homolog subfamily B member 1 OS=Homo sapiens GN=DNAJB1 PE=1 SV=4	302502	323454	305517	228736	320682	269690	227359	157537	322783	174104	341644	149281	310427	267613	201216	303310	369010	231021	316076	247093	108264	316753	204677	263624	421402	383665	130580	190372	280988	117911	519212	261635	218691	516428	320324	482447	436320	568905	341799	468203	233439	188142	112234	228241	113711	238424	234743
721	sp|Q00688|FKBP3_HUMAN	Peptidyl-prolyl cis-trans isomerase FKBP3 OS=Homo sapiens GN=FKBP3 PE=1 SV=1	549124	480481	391091	452026	678434	402739	455000	423222	720335	433986	569315	322092	648730	704430	508982	444988	673088	548230	442271	468837	240222	675058	301952	371904	327551	1.08084e+06	286287	307377	372123	240775	541080	421761	450695	484586	723832	722867	850422	721611	423583	391838	270405	313548	217802	355780	168586	443072	339963
722	sp|P00492|HPRT_HUMAN	Hypoxanthine-guanine phosphoribosyltransferase OS=Homo sapiens GN=HPRT1 PE=1 SV=2	360713	404339	451325	474566	401102	409463	500925	355524	454014	396458	398459	390359	462796	551801	395757	393020	439739	366904	306483	390474	402277	458034	347917	425919	439053	347031	241582	237398	388801	176865	365940	464094	387583	359804	276196	293243	567197	695578	428592	350539	209919	194424	142883	237531	93573.2	140655	204121
723	sp|P55327|TPD52_HUMAN	Tumor protein D52 OS=Homo sapiens GN=TPD52 PE=1 SV=2	341892	247677	189638	280847	368572	212654	333624	246486	445404	154237	375395	187829	344384	311085	429644	175752	244508	281809	465828	325937	175903	548806	202173	131598	415862	496732	84960.5	196617	276264	207675	488982	363815	371158	452515	752567	514102	604752	423725	211731	543154	168512	238578	104198	154262	69020.3	487455	248920
724	sp|P62979|RS27A_HUMAN	Ubiquitin-40S ribosomal protein S27a OS=Homo sapiens GN=RPS27A PE=1 SV=2	6.32308e+06	4.67137e+06	3.54423e+06	3.28328e+06	8.31222e+06	3.6486e+06	4.30707e+06	4.95344e+06	7.67147e+06	5.82197e+06	4.51168e+06	3.36048e+06	4.73556e+06	4.63495e+06	4.74811e+06	4.25327e+06	5.76914e+06	6.26266e+06	8.19444e+06	6.06053e+06	3.17229e+06	6.90873e+06	4.02849e+06	3.97733e+06	6.09566e+06	6.86709e+06	4.50097e+06	7.85469e+06	3.24638e+06	3.58686e+06	8.86117e+06	4.42222e+06	5.40569e+06	5.75483e+06	7.35088e+06	9.6659e+06	6.64814e+06	9.72204e+06	4.22129e+06	5.04272e+06	2.74347e+06	3.01804e+06	2.21333e+06	2.74857e+06	1.74946e+06	3.92213e+06	2.25567e+06
725	sp|Q96HN2|SAHH3_HUMAN	Adenosylhomocysteinase 3 OS=Homo sapiens GN=AHCYL2 PE=1 SV=1	8625.09	43660.5	21200.6	43722.4	11556.9	11237.5	12664.9	12453.4	63734.7	51630.9	17707.2	9922.69	10395.3	6090.88	6998.4	2932.36	6424.21	2195.88	2628.05	13272.7	159878	2911.97	12073.9	2741.84	3857.62	76622.3	3323.19	36658.7	29340.4	138302	70837.6	11317.4	11131.2	1896.63	21133.9	13887	11251.2	8604.57	6228.73	5082.1	14767.2	5042.6	3452.57	13321.4	142117	261814	171012
726	sp|P25325|THTM_HUMAN	3-mercaptopyruvate sulfurtransferase OS=Homo sapiens GN=MPST PE=1 SV=3	320739	361990	238149	400716	359253	508878	379185	521395	152341	306757	329512	233822	310798	359830	391050	180686	138602	329528	358200	300235	255896	106576	59859.5	363057	451636	402103	107955	111320	378044	89377.5	424188	200474	326997	380204	346611	242797	222762	479392	279465	268502	343768	390036	131773	297384	103189	142581	246431
727	sp|Q9Y2A7|NCKP1_HUMAN	Nck-associated protein 1 OS=Homo sapiens GN=NCKAP1 PE=1 SV=1	164249	195336	209665	194461	184941	216524	219821	212832	159916	241670	220571	162469	199482	185719	210876	272984	196953	150431	215992	214842	104114	137074	115636	201931	243092	194900	180295	73138.7	278036	65019.7	198422	170108	165304	208335	140761	140530	96704.7	124887	214019	194430	204860	255022	258355	176313	223981	143487	187281
728	sp|Q53GG5|PDLI3_HUMAN	PDZ and LIM domain protein 3 OS=Homo sapiens GN=PDLIM3 PE=1 SV=1	615730	391652	153628	253462	283199	211916	258234	979878	293475	221949	298636	129150	216365	605912	240431	121186	225521	274841	155485	229473	77211.7	198867	140159	482047	108251	75747	1.21278e+06	903084	208812	860091	143313	199218	99923.1	79276	113605	140297	187627	161698	293944	90708.8	193579	504365	1.4397e+06	149345	1.43486e+06	248028	194221
729	sp|P24844|MYL9_HUMAN	Myosin regulatory light polypeptide 9 OS=Homo sapiens GN=MYL9 PE=1 SV=4	218961	76265.4	42520.8	127268	93459.8	44686.1	70888.1	172002	65384.2	55732.6	78765.3	70700.8	70370.3	102492	72396.9	19376.6	72522.3	15827.1	60357.2	36328.9	67785.5	52054	35020.8	123777	29453	63761.9	200358	163571	139851	189116	79575.2	69948.6	64067.6	40196.3	111929	48547.3	64923.8	56602.5	132512	39063.6	388013	1.95627e+06	1.59097e+07	362616	8.16686e+06	815404	657514
730	sp|P43034|LIS1_HUMAN	Platelet-activating factor acetylhydrolase IB subunit alpha OS=Homo sapiens GN=PAFAH1B1 PE=1 SV=2	246333	314303	291581	340047	342035	345612	327466	328480	278775	395239	340646	378666	330019	272291	284101	174007	275000	307071	332306	349261	317977	227966	285416	383502	321972	321688	345375	207650	302446	245228	231238	352571	302118	242412	169172	262473	250055	190522	371309	337589	285853	377047	223511	273814	236670	194023	336634
731	sp|P12004|PCNA_HUMAN	Proliferating cell nuclear antigen OS=Homo sapiens GN=PCNA PE=1 SV=1	591438	590622	1.20367e+06	461233	330516	1.04708e+06	690211	422006	691625	715528	658534	480387	1.42522e+06	896750	442556	717945	1.22398e+06	727167	1.00394e+06	984007	372169	1.12894e+06	759997	1.19927e+06	2.00317e+06	778463	381232	335030	767581	178583	788406	570650	971604	980670	541522	1.23206e+06	632834	1.03029e+06	773243	1.37837e+06	513636	458787	162195	516323	214174	458931	506792
732	sp|Q15417|CNN3_HUMAN	Calponin-3 OS=Homo sapiens GN=CNN3 PE=1 SV=1	746739	949966	208296	291992	391276	252360	382046	515657	895283	543441	337513	240687	274829	771132	387386	130154	453473	933456	371865	358262	897076	787469	517865	665945	496792	282342	757233	671815	359690	618473	415946	307358	424688	231899	543229	493805	421417	798011	441947	426307	314147	226108	206446	238963	205217	271072	174128
733	sp|Q15631|TSN_HUMAN	Translin OS=Homo sapiens GN=TSN PE=1 SV=1	346653	388191	381775	297989	588091	384356	360552	437752	489559	460783	431313	337561	463819	380431	432236	403079	414324	462931	488956	427061	341212	408336	302534	349543	583868	588510	295150	346187	375777	243455	613492	365943	661994	347266	406430	360317	421616	549827	424634	537817	195448	204278	122825	190776	148910	265426	180166
734	sp|P11908|PRPS2_HUMAN	Ribose-phosphate pyrophosphokinase 2 OS=Homo sapiens GN=PRPS2 PE=1 SV=2	86655.2	110837	165204	127069	129847	203290	184877	127936	115668	151273	144668	144684	229112	153476	129637	238616	170262	84489.7	142152	187139	139275	187163	112598	172985	130723	188028	101090	67251	230181	53330.1	222938	168958	132903	151749	89423.8	139739	163545	284315	162857	147949	120460	147680	88134.4	144714	53248.2	142488	175684
735	sp|P30084|ECHM_HUMAN	Enoyl-CoA hydratase, mitochondrial OS=Homo sapiens GN=ECHS1 PE=1 SV=4	451414	529476	491624	811251	1.08556e+06	638969	660792	941945	265157	587846	616773	538364	515128	447755	775307	247150	234920	436559	633214	342324	353878	98422.3	72692.4	369481	352676	299433	341512	123700	211211	152932	297326	439088	571414	289866	506960	281978	281046	334289	258498	121633	714542	671829	332170	1.00407e+06	471857	285365	464145
736	sp|Q9Y2S2|CRYL1_HUMAN	Lambda-crystallin homolog OS=Homo sapiens GN=CRYL1 PE=1 SV=3	513676	322399	185047	693286	423867	398102	350798	976497	154477	138935	531164	457745	656732	456713	442610	149931	288826	206009	131116	468966	351681	223192	111039	468722	213652	750020	296314	223439	265730	156176	646351	579666	1.41206e+06	166081	330814	111655	540566	530658	326835	844350	419592	457693	259045	423524	199218	227535	280396
737	sp|Q9UEY8|ADDG_HUMAN	Gamma-adducin OS=Homo sapiens GN=ADD3 PE=1 SV=1	169061	175681	142583	205600	257087	187969	134205	184736	228636	185580	194033	123857	154623	124779	270357	117398	121714	154218	180670	167780	59317.1	91713.5	62702.8	136576	88470	151073	131311	61549.1	186233	73624.5	142555	134364	169061	126380	189992	157161	141967	147072	125752	154165	137826	137658	88801	177885	82538.3	168191	137639
738	sp|O95571|ETHE1_HUMAN	Persulfide dioxygenase ETHE1, mitochondrial OS=Homo sapiens GN=ETHE1 PE=1 SV=2	524917	619389	469526	1.03366e+06	640044	683854	608416	670837	173858	211575	519678	354691	358326	200873	744747	288810	272910	174512	309684	285941	145467	394178	154529	331636	72149.4	276237	207114	83074.6	284476	92825.6	318246	505785	386155	382683	584263	365738	330378	479392	307987	119835	656173	946419	284930	994482	347145	763767	776313
739	sp|P02760|AMBP_HUMAN	Protein AMBP OS=Homo sapiens GN=AMBP PE=1 SV=1	271896	243193	279182	192842	73070.8	92933.6	113604	307570	164142	140424	139232	432445	178291	333506	201708	424239	222750	252576	124982	158046	1.15991e+06	343470	470235	308633	212886	282678	355933	539023	191595	620145	146093	408543	206564	185777	276312	156230	255335	164839	326916	145094	591830	300432	599220	561661	573839	437674	381214
740	sp|Q14019|COTL1_HUMAN	Coactosin-like protein OS=Homo sapiens GN=COTL1 PE=1 SV=3	1.15466e+06	1.28624e+06	1.49413e+06	1.02062e+06	1.29319e+06	1.28801e+06	1.40898e+06	1.22785e+06	1.35576e+06	1.25556e+06	1.13644e+06	2.04741e+06	657194	851916	1.68658e+06	958156	1.32539e+06	2.12e+06	1.60236e+06	1.48359e+06	1.53184e+06	1.07293e+06	852542	1.17752e+06	757760	788893	928575	1.18657e+06	1.54577e+06	808192	628349	1.68222e+06	1.14401e+06	1.23784e+06	960252	776776	1.21682e+06	1.19321e+06	1.36963e+06	902881	899715	469032	246125	553665	217670	390934	338782
741	sp|P61313|RL15_HUMAN	60S ribosomal protein L15 OS=Homo sapiens GN=RPL15 PE=1 SV=2	202685	268219	346779	285168	217255	403652	322105	212800	239249	298703	280667	374595	282864	278803	168699	153663	310627	199356	307057	292981	105080	205325	188762	228935	348174	299597	99392.4	97917.3	318484	55470.2	198673	209745	109708	308901	164829	311147	364994	139170	254579	417352	158558	156996	104381	233229	153242	115118	274392
742	sp|P04632|CPNS1_HUMAN	Calpain small subunit 1 OS=Homo sapiens GN=CAPNS1 PE=1 SV=1	724444	593107	546809	573671	647320	537771	613115	592247	681974	509946	669544	526613	685605	588505	798113	338272	663845	491848	473208	632518	374520	645140	327461	607472	556177	823068	503118	690023	388635	504782	799026	677027	765405	707311	808288	668545	686891	831830	628690	702878	494802	588765	433980	448830	262476	756876	577788
743	sp|Q13409|DC1I2_HUMAN	Cytoplasmic dynein 1 intermediate chain 2 OS=Homo sapiens GN=DYNC1I2 PE=1 SV=3	193662	272703	267666	307561	253109	322769	271785	214867	188434	275387	243614	296698	389590	279226	262480	157929	248017	236746	235025	303624	223423	331790	166122	299392	281319	281713	185672	59988.6	402529	83056.1	208054	271798	180198	276236	185178	248407	241473	157869	286797	339453	94759	224375	114431	228713	157746	122992	217023
744	sp|P50213|IDH3A_HUMAN	Isocitrate dehydrogenase [NAD] subunit alpha, mitochondrial OS=Homo sapiens GN=IDH3A PE=1 SV=1	295125	347610	329001	378928	554428	484506	445308	395023	286883	410654	403752	315901	276826	287351	357679	118995	209437	355737	306299	269373	234928	132681	106160	190237	199674	212414	237543	138319	220666	149094	184935	257683	283873	165614	122734	199456	164333	244257	233183	99065.1	253560	327868	192224	422338	225936	273777	310591
745	sp|Q9Y224|CN166_HUMAN	UPF0568 protein C14orf166 OS=Homo sapiens GN=C14orf166 PE=1 SV=1	308718	162198	163515	270206	440694	278200	160627	266153	452998	191004	356725	173740	330043	349346	342996	118645	362390	155938	407994	390690	75880.7	339200	107066	134327	170874	371558	129314	186813	133537	120111	405264	294053	144393	250908	495880	466359	368712	490779	154378	137742	172210	175322	206163	90854	75537.4	269957	166869
746	sp|P40429|RL13A_HUMAN	60S ribosomal protein L13a OS=Homo sapiens GN=RPL13A PE=1 SV=2	744993	798673	1.03887e+06	833712	727983	1.26189e+06	903551	568251	813238	802437	872311	1.06326e+06	838852	812635	527269	389848	1.06747e+06	807001	1.00882e+06	849576	153607	681870	599806	691965	975265	891870	270941	276890	854228	199852	678991	699001	304139	1.01229e+06	745585	1.46019e+06	914140	718751	733426	1.00843e+06	578531	533969	175763	765937	330137	449545	1.00652e+06
747	sp|Q9Y6E0|STK24_HUMAN	Serine/threonine-protein kinase 24 OS=Homo sapiens GN=STK24 PE=1 SV=1	128593	91839.8	85629	65207.4	134287	115940	148907	97309.9	130347	198199	144168	98535.3	109192	112488	133406	69472	120678	134095	110955	137562	75736.6	106519	87549.9	113295	95418.1	144171	67422.8	111089	94947.3	47171.2	203790	112275	209676	151144	112428	122653	159307	184973	113926	124358	61904.9	90843.1	67505.7	68842.9	55854.4	95243.2	95615
748	sp|P55209|NP1L1_HUMAN	Nucleosome assembly protein 1-like 1 OS=Homo sapiens GN=NAP1L1 PE=1 SV=1	196729	178154	267642	149415	295397	232791	192417	210333	253440	214207	240298	123708	276775	277060	146079	161352	314077	201216	400643	200059	182345	303975	81980.9	183277	403339	255074	216415	141834	247900	219512	384671	218603	209729	196521	273550	551799	309060	448516	220200	247254	134693	109182	114615	76569	69257.7	113238	62993.6
749	sp|Q9BX66|SRBS1_HUMAN	Sorbin and SH3 domain-containing protein 1 OS=Homo sapiens GN=SORBS1 PE=1 SV=3	234420	205853	87623	131309	116417	72859.9	86708.1	180848	191534	186717	84474.4	49065.2	84576.8	175671	107328	125150	102532	154460	100069	67519.5	41976	43858	82980.2	102840	46840.1	44087.1	405977	216838	103433	404317	48896.3	38152.2	80917.8	29889.2	49011.4	55412.1	61589.7	67091	45565.9	46347	76748.4	99866.2	674758	143041	693603	112244	70239.9
750	sp|P62826|RAN_HUMAN	GTP-binding nuclear protein Ran OS=Homo sapiens GN=RAN PE=1 SV=3	964671	979806	1.43765e+06	1.06797e+06	1.25288e+06	1.2836e+06	1.36049e+06	1.20992e+06	898773	1.45937e+06	1.17097e+06	1.25908e+06	1.39443e+06	1.41072e+06	781130	806416	1.30203e+06	1.00883e+06	1.97515e+06	1.23204e+06	914704	906405	1.16533e+06	1.24287e+06	1.29676e+06	1.15653e+06	848610	722745	1.41971e+06	504976	1.40824e+06	1.20238e+06	1.34696e+06	1.23592e+06	562346	1.6338e+06	1.23174e+06	1.19224e+06	1.297e+06	1.60486e+06	927477	1.00083e+06	624637	828026	513519	525619	942179
751	sp|O15355|PPM1G_HUMAN	Protein phosphatase 1G OS=Homo sapiens GN=PPM1G PE=1 SV=1	130666	139689	147987	105586	158496	117917	95993.5	113056	169853	132515	113226	82620.9	157571	193331	101873	125806	208089	158490	172106	146587	70229	168479	92333.6	138408	301734	159191	88295.2	130609	117076	59013.1	285459	111344	164442	199335	182321	229224	157032	318735	150251	210518	74221.4	77971.4	29138.8	52955.7	36345.4	80449.9	43690.9
752	sp|O75368|SH3L1_HUMAN	SH3 domain-binding glutamic acid-rich-like protein OS=Homo sapiens GN=SH3BGRL PE=1 SV=1	1.24408e+06	997342	593817	866424	1.08858e+06	740698	830299	1.70793e+06	918246	844181	754839	859172	552165	1.12406e+06	868783	784297	857176	1.02223e+06	906670	949800	865205	937332	515539	1.09571e+06	456398	758105	2.23376e+06	1.76084e+06	978034	1.98797e+06	1.03473e+06	1.11041e+06	764313	386532	822912	558119	726732	1.39819e+06	1.03541e+06	449819	667537	1.47233e+06	1.92109e+06	612905	1.56949e+06	1.05614e+06	685512
753	sp|P61106|RAB14_HUMAN	Ras-related protein Rab-14 OS=Homo sapiens GN=RAB14 PE=1 SV=4	156302	169158	182068	177792	125843	190474	180060	149626	120909	150583	193854	188300	175556	109235	126610	86826.5	173248	173465	86337.9	176253	164451	135449	174544	168463	164636	131000	127262	126207	197121	67182	152836	190843	78391.4	146930	71204.4	146062	123287	81207.7	199624	151046	154342	136620	137864	182529	145383	101491	188774
754	sp|P60953|CDC42_HUMAN	Cell division control protein 42 homolog OS=Homo sapiens GN=CDC42 PE=1 SV=2	626501	803071	894001	816663	729994	842112	840684	751261	750019	1.12998e+06	820321	1.13287e+06	630509	741686	683977	681469	661559	745393	702116	957709	824797	571298	803407	911051	689576	622091	683949	557633	706748	567352	635247	981891	780397	786149	477737	680247	506611	530564	952161	701002	981689	1.0368e+06	599552	982017	668232	563324	1.13082e+06
755	sp|Q15717|ELAV1_HUMAN	ELAV-like protein 1 OS=Homo sapiens GN=ELAVL1 PE=1 SV=2	466848	683067	733393	601242	623661	763732	524247	554928	608241	526220	493483	490881	688175	591962	499729	452136	759159	679300	850576	672723	290532	548988	572178	647671	978123	718908	352046	399199	747271	190636	790256	561387	488131	712353	388329	631941	543950	681551	667024	624748	320835	309867	150651	341193	192041	488659	369842
756	sp|P07203|GPX1_HUMAN	Glutathione peroxidase 1 OS=Homo sapiens GN=GPX1 PE=1 SV=4	510391	608857	442760	377015	636557	519517	595636	641802	266958	348470	478019	529603	350404	385734	358166	252425	522762	563030	388253	396993	890738	276845	472932	588002	330488	486116	331868	470888	434360	345854	391462	473315	641085	397170	270876	283790	376741	643579	449607	499766	371364	595154	269736	499964	296512	294209	362417
757	sp|P51659|DHB4_HUMAN	Peroxisomal multifunctional enzyme type 2 OS=Homo sapiens GN=HSD17B4 PE=1 SV=3	129485	201851	217636	265445	150566	189818	214961	252464	125423	352037	191194	114751	459698	113754	121216	210007	145832	158314	158997	115013	105418	70520.3	108074	82417.6	69828.4	75572.5	84363.1	41795.9	141609	60346.2	103935	57854.2	88283.5	72702.5	191217	124640	95442.4	75199.2	108547	98062	209519	148726	66053	332610	104958	52703.4	71649.1
758	sp|P26373|RL13_HUMAN	60S ribosomal protein L13 OS=Homo sapiens GN=RPL13 PE=1 SV=4	621154	695476	1.03293e+06	709882	676996	1.21427e+06	850175	589609	964836	754498	718244	1.11078e+06	861496	758585	433420	454631	1.0346e+06	812489	1.05203e+06	908399	206196	613550	615855	613685	1.02118e+06	864654	234639	237628	738426	150805	745761	677390	395133	711595	933700	1.61001e+06	947107	613722	585959	981511	534905	621621	222435	905038	329729	437424	767608
759	sp|Q04760|LGUL_HUMAN	Lactoylglutathione lyase OS=Homo sapiens GN=GLO1 PE=1 SV=4	937908	940221	838603	1.01905e+06	1.4539e+06	835102	1.13831e+06	967504	823014	821114	851342	784874	1.23317e+06	1.34518e+06	791677	610814	744350	869632	1.98521e+06	881832	1.04256e+06	960061	1.10087e+06	1.16459e+06	1.83201e+06	1.38333e+06	1.28944e+06	816955	769919	950882	1.30515e+06	866149	680298	658320	648165	877059	1.06391e+06	1.27806e+06	1.16688e+06	1.36732e+06	677028	927908	1.09429e+06	643982	644167	830088	463431
760	sp|P20618|PSB1_HUMAN	Proteasome subunit beta type-1 OS=Homo sapiens GN=PSMB1 PE=1 SV=2	921731	1.09825e+06	1.40813e+06	1.18588e+06	1.45032e+06	1.43737e+06	1.41272e+06	1.0386e+06	1.14457e+06	1.58266e+06	1.06671e+06	1.33426e+06	1.21624e+06	1.20694e+06	1.14792e+06	821737	1.25888e+06	1.17723e+06	1.5997e+06	1.37084e+06	1.03745e+06	1.23145e+06	941227	1.38785e+06	1.24302e+06	1.14288e+06	686805	619618	1.38555e+06	538483	1.25661e+06	1.42367e+06	1.18577e+06	1.57746e+06	851209	1.26527e+06	1.26565e+06	1.39288e+06	1.41991e+06	1.45529e+06	981320	1.14386e+06	754928	1.04172e+06	450468	479833	974822
761	sp|Q9HAT2|SIAE_HUMAN	Sialate O-acetylesterase OS=Homo sapiens GN=SIAE PE=1 SV=1	158135	111635	90714.4	298253	132619	191267	214369	93442.5	77508.8	57831	225558	135652	222532	80301.2	281638	98015.5	109150	84988.6	150834	224737	102770	113206	76839	117951	68045.5	142136	58430.1	80923.9	145344	63508.4	50564	169748	141397	78893.1	94966.1	127364	115791	90082	160590	71226	291600	515680	155525	321962	129169	236574	561416
762	sp|Q16853|AOC3_HUMAN	Membrane primary amine oxidase OS=Homo sapiens GN=AOC3 PE=1 SV=3	190988	171783	142601	200019	175065	229555	123731	286616	90949	142145	189124	104513	120029	132174	149903	71341.3	80067.9	94863.3	71883.7	87750.6	40537.8	81398.3	76252.3	123138	66561.5	78710.7	325297	113826	155297	187891	48524	82961.1	68926.3	85830.6	76101.3	88915.9	47930.7	47301	115503	80634.1	175864	217297	1.07565e+06	1.079e+06	1.75194e+06	141740	471460
763	sp|Q9NVD7|PARVA_HUMAN	Alpha-parvin OS=Homo sapiens GN=PARVA PE=1 SV=1	284915	205212	135676	142664	178323	157034	212820	391536	160489	144271	229317	142671	246937	310206	134612	97165.9	151932	194765	133925	173260	65257.2	144834	105682	280692	100870	205447	503221	311644	176983	339546	149945	123846	107603	104316	297020	107101	132638	111314	212810	124282	220157	427196	1.266e+06	164630	1.08204e+06	145179	261253
764	sp|P02763|A1AG1_HUMAN	Alpha-1-acid glycoprotein 1 OS=Homo sapiens GN=ORM1 PE=1 SV=1	880742	1097126	1.06656e+06	1.3542e+06	236393	437596	286255	714233	1.37872e+06	690986	572007	1.96468e+06	609471	1.77185e+06	1.24384e+06	2.59517e+06	657404	808184	161367	523913	4.03564e+06	3.33246e+06	4.24826e+06	674987	1.58984e+06	1.18012e+06	1.95667e+06	4.98089e+06	683471	2.86928e+06	627017	1.71572e+06	1.64967e+06	922876	2.1931e+06	733866	1.64503e+06	829147	730708	347640	2.44344e+06	934448	4.01675e+06	1.9232e+06	1.64865e+06	3.54973e+06	1.33513e+06
765	sp|Q9BUJ2|HNRL1_HUMAN	Heterogeneous nuclear ribonucleoprotein U-like protein 1 OS=Homo sapiens GN=HNRNPUL1 PE=1 SV=2	278751	323241	295774	277438	326166	321903	292413	267843	180743	207467	268602	334278	260002	353309	225503	160236	350286	231379	307491	340024	160272	226930	310638	407417	320720	340564	178217	112784	206160	135240	309822	275163	130568	304217	196589	431802	295422	298704	371184	292451	157996	248441	101141	200478	95625.4	110621	284389
766	sp|P19623|SPEE_HUMAN	Spermidine synthase OS=Homo sapiens GN=SRM PE=1 SV=1	302077	446989	412679	434428	378779	456941	537536	488527	490768	1.13473e+06	343420	419600	419684	513753	320489	215946	489935	625280	500868	514288	575454	341785	398969	495145	609093	371039	333291	241440	391915	189807	340035	403377	357799	443584	336656	428964	506054	365795	588254	577526	389326	267069	155392	274921	132031	140577	167388
767	sp|Q9H2U2|IPYR2_HUMAN	Inorganic pyrophosphatase 2, mitochondrial OS=Homo sapiens GN=PPA2 PE=1 SV=2	128536	157091	172570	229998	359883	238193	230489	219115	138562	193883	230767	181973	240587	179559	205891	103030	132659	87321.8	209471	129870	96044.3	68709.4	97000.8	130452	93161.9	164556	112440	110851	103401	133032	128278	153131	193956	164028	106078	170705	120516	211754	102631	78918.9	184664	192752	119943	230104	149498	258702	143715
768	sp|Q04917|1433F_HUMAN	14-3-3 protein eta OS=Homo sapiens GN=YWHAH PE=1 SV=4	478915	471105	326601	274692	338191	407503	384574	377329	431296	315892	377769	302370	375013	490151	371144	222816	415430	402257	313523	369089	351261	416470	316684	374615	375653	450357	346737	505173	264537	263490	422049	335202	319413	454480	584838	501391	430149	370277	464381	400375	388103	365681	266782	217625	246003	323381	229858
769	sp|O00303|EIF3F_HUMAN	Eukaryotic translation initiation factor 3 subunit F OS=Homo sapiens GN=EIF3F PE=1 SV=1	263455	337995	429140	347950	382158	462160	345364	248396	376269	408477	359649	379071	401208	340649	345574	336141	395140	335933	475622	457844	169363	362954	287694	348582	527207	415044	211544	154489	521276	173050	371528	326562	255147	458086	384208	466115	355953	328550	372260	445887	277948	250664	152550	262825	149646	281306	375455
770	sp|P30043|BLVRB_HUMAN	Flavin reductase (NADPH) OS=Homo sapiens GN=BLVRB PE=1 SV=3	334031	403644	592463	451368	447960	511517	332297	445161	355050	343861	461103	386183	445384	304353	464793	1.22029e+06	295924	514864	386026	475408	733258	501100	318207	498318	542811	656096	548062	761739	1.25964e+06	540412	526705	655667	448196	310379	403974	340683	410177	358825	554530	370347	535856	557732	499801	430020	485881	505165	825655
771	sp|P24752|THIL_HUMAN	Acetyl-CoA acetyltransferase, mitochondrial OS=Homo sapiens GN=ACAT1 PE=1 SV=1	404363	319476	422875	503156	704969	401294	632297	420704	146489	372117	241875	278389	261103	417832	567883	350227	92316.1	424537	379775	219569	134592	100812	75495.9	207386	314010	131119	180718	81243.4	351988	91223.3	131625	241695	97918.2	113155	208762	156363	117360	166074	134268	73046.6	449090	581837	306688	627072	466359	266675	366033
772	sp|Q99459|CDC5L_HUMAN	Cell division cycle 5-like protein OS=Homo sapiens GN=CDC5L PE=1 SV=2	138189	107774	141600	100976	118386	114770	142292	122011	178940	133827	116551	125614	161093	156798	102917	147760	160859	117219	189980	127556	103454	132062	63565.7	92710.2	186539	129805	87530.9	69097	129913	72512.8	164305	82635.3	92886.6	110772	179203	146013	119163	132259	113335	111522	92651.9	84375.4	57589.3	73892.5	36888.5	67241.7	78277.9
773	sp|Q92597|NDRG1_HUMAN	Protein NDRG1 OS=Homo sapiens GN=NDRG1 PE=1 SV=1	188820	403680	190495	206057	173395	232659	267657	217098	220567	128104	294266	290762	117663	311202	206263	284462	183234	169330	172099	222987	288912	231105	685032	222319	643422	107654	145519	245676	159262	140864	122009	167025	370398	81787.5	176435	207389	177497	165657	144347	903959	262625	222468	221743	353349	149015	155926	249884
774	sp|Q08257|QOR_HUMAN	Quinone oxidoreductase OS=Homo sapiens GN=CRYZ PE=1 SV=1	193745	223265	137102	343945	357338	222811	164991	319505	200284	92967.6	222254	279096	247801	195146	195080	148131	76463.9	100000	190384	144985	135657	113842	124145	203005	184526	221548	374982	146725	168344	204272	130331	214429	198663	215854	142087	158774	96492.3	99659.1	120834	131570	226401	375120	457399	206610	266982	125659	318165
775	sp|Q9Y2W1|TR150_HUMAN	Thyroid hormone receptor-associated protein 3 OS=Homo sapiens GN=THRAP3 PE=1 SV=2	307207	248357	206744	193580	263944	213241	222899	176302	471479	365849	203779	230959	195805	206255	201743	324326	349974	300528	472701	232766	82846.3	171247	199216	161826	215751	118718	117751	106544	183074	102197	231246	186255	223791	461841	202446	315596	203881	145812	124475	96653.8	109495	84192.1	75574.8	137148	86711.4	152145	128531
776	sp|Q9UBQ7|GRHPR_HUMAN	Glyoxylate reductase/hydroxypyruvate reductase OS=Homo sapiens GN=GRHPR PE=1 SV=1	561422	684352	555936	583828	647720	458045	581064	630160	345863	575737	509436	550379	754273	580803	484954	608130	370298	360601	253367	471850	386419	404647	443049	520715	346811	565072	521657	490760	522069	568505	517510	630530	474949	320013	214918	302153	562978	425341	523274	587294	374699	675174	783400	494603	421035	346192	468812
777	sp|Q9UNF0|PACN2_HUMAN	Protein kinase C and casein kinase substrate in neurons protein 2 OS=Homo sapiens GN=PACSIN2 PE=1 SV=2	70788.5	56355.1	45113.2	42486	84368.9	70907.6	76050.8	72973.9	52875.4	60016.8	92519.7	78210.6	87261.4	67426.2	81513	27947.5	64561.1	40572.7	64290.4	69055.1	27008.4	65429.7	28114.1	66980.7	56279.2	58552.6	39902.6	66925.2	45038.2	54381.4	87388.3	76384.2	60672.1	40552	65916.2	61295.7	108924	76238.5	65007.8	93777.5	141420	133716	150703	97693.6	90280.1	149729	74034.4
778	sp|Q8WU39|MZB1_HUMAN	Marginal zone B- and B1-cell-specific protein OS=Homo sapiens GN=MZB1 PE=1 SV=1	1.74524e+06	1.33968e+06	1.04504e+06	1.15692e+06	1.54982e+06	1.36395e+06	918808	967287	3.59178e+06	1.19367e+06	1.03311e+06	1.35348e+06	610190	794061	1.31451e+06	354458	1.23405e+06	4.44389e+06	1.03259e+06	2.02712e+06	1.93107e+06	808820	315460	904617	1.61909e+06	1.817e+06	314940	1.11362e+06	995620	3.04861e+06	1.07242e+06	1.75317e+06	1.34214e+06	1.33907e+06	2.42884e+06	3.94658e+06	2.64202e+06	1.15999e+06	940511	697481	1.54188e+06	649084	207866	1.04148e+06	184642	1.36615e+06	523034
779	sp|Q9BXJ9|NAA15_HUMAN	N-alpha-acetyltransferase 15, NatA auxiliary subunit OS=Homo sapiens GN=NAA15 PE=1 SV=1	1.45653e+06	1.15627e+06	1.06284e+06	1.21623e+06	86177.7	137397	477935	674466	507791	717815	784334	1.73765e+06	1.14878e+06	1.45839e+06	1.38559e+06	1.87842e+06	145210	1.09595e+06	615997	799200	2.56057e+06	104773	2.06552e+06	1.124e+06	1.16656e+06	1.76132e+06	74711.4	2.8306e+06	1.34205e+06	3.27875e+06	1.66294e+06	2.92457e+06	2.64788e+06	139208	2.40026e+06	671211	1.29529e+06	1.96397e+06	1.60905e+06	140943	127460	71084.2	88033.8	62450.5	64919.8	228442	147264
780	sp|Q14914|PTGR1_HUMAN	Prostaglandin reductase 1 OS=Homo sapiens GN=PTGR1 PE=1 SV=2	186060	181430	145858	308972	268343	220037	205209	247294	159282	205600	203977	209783	205438	354027	148152	42826.6	106866	147036	136207	164738	167748	98858.2	153083	237920	96523.6	134085	462893	177831	320401	246586	195926	363005	223428	141492	106929	72507.6	189045	88568.5	287755	196650	361161	361804	303837	354933	316476	368946	368229
781	sp|P02511|CRYAB_HUMAN	Alpha-crystallin B chain OS=Homo sapiens GN=CRYAB PE=1 SV=2	285352	154223	40452.4	146684	344474	224399	264153	101156	357131	69647.9	162806	380489	138100	230572	72371.2	149265	157171	506960	403926	234381	56022.6	109013	113350	272076	189994	393699	794439	57299.4	165439	493687	822790	120564	402273	82760.4	138534	107426	74182.7	89570.2	266235	138356	483180	1.0049e+06	2.2685e+06	1.68678e+06	2.33568e+06	319938	757039
782	sp|Q14566|MCM6_HUMAN	DNA replication licensing factor MCM6 OS=Homo sapiens GN=MCM6 PE=1 SV=1	102379	132989	160477	115896	102057	352607	111352	83502.3	141583	159744	107999	122132	192814	165667	97289.7	150552	208261	188215	220536	161772	140065	215311	150920	161219	209667	177106	77705	122220	136895	126464	200748	193634	132211	262643	225162	333234	120966	126561	205285	247930	139955	82484.6	116812	92555.2	92164.8	97667.7	93539.1
783	sp|P05109|S10A8_HUMAN	Protein S100-A8 OS=Homo sapiens GN=S100A8 PE=1 SV=1	969752	3.77156e+06	1.66314e+06	1.53254e+06	918138	1.71298e+06	2.5649e+06	1.09761e+06	1.39799e+07	2.79736e+06	1.7531e+06	7.51152e+06	1.1477e+06	1.99836e+06	991308	1.60478e+07	3.96912e+06	7.13409e+06	1.39687e+06	2.90276e+06	2.60877e+06	3.40778e+06	1.3583e+07	1.66149e+06	1.73794e+06	2.24001e+06	691893	1.06228e+07	647347	4.1139e+06	2.08891e+06	1.58024e+06	3.67249e+06	1.66246e+07	9.17637e+06	1.69607e+06	9.49734e+06	5.3956e+06	2.39145e+06	3.43214e+06	774310	290342	1.22954e+06	723383	1.24352e+06	985634	206707
784	sp|P09382|LEG1_HUMAN	Galectin-1 OS=Homo sapiens GN=LGALS1 PE=1 SV=2	2.02436e+06	1.75953e+06	1.30508e+06	1.00807e+06	845295	1.2323e+06	1.52467e+06	1.81651e+06	1.77641e+06	1.60503e+06	1.05067e+06	806033	636770	1.18172e+06	825693	431405	1.61158e+06	3.48576e+06	831063	875209	943527	1.10999e+06	708751	1.3622e+06	534477	464789	1.81244e+06	2.40575e+06	1.31931e+06	1.63462e+06	819061	737709	1.21687e+06	673680	819397	1.27395e+06	844877	660133	1.16436e+06	544644	773096	772642	3.93557e+06	1.3069e+06	2.87918e+06	880821	747619
785	sp|P55010|IF5_HUMAN	Eukaryotic translation initiation factor 5 OS=Homo sapiens GN=EIF5 PE=1 SV=2	315741	217080	234668	245224	374046	245817	260830	271030	329167	193835	314112	200579	412940	317493	261261	190845	251961	246841	328056	280884	130829	453644	240759	232326	250583	244194	220178	172096	262440	283464	366548	254832	337327	214653	387010	525068	413658	400891	221846	287877	201326	225197	180430	202589	87563.2	190332	90345.4
786	sp|P02750|A2GL_HUMAN	Leucine-rich alpha-2-glycoprotein OS=Homo sapiens GN=LRG1 PE=1 SV=2	65242.9	121679	71259.6	160054	23179.7	57419.2	40548.8	67566.6	112059	109065	50081.8	103988	91317.3	125177	76834.8	357475	76757.7	83534.1	30733.8	56867.5	346148	264359	435311	50169	122154	92430.7	185986	512319	254083	293433	71832.1	159320	250172	122732	270079	62233.2	71229.8	92433.8	81110.8	41770.9	204527	136854	457679	241122	174161	299024	165927
787	sp|Q14498|RBM39_HUMAN	RNA-binding protein 39 OS=Homo sapiens GN=RBM39 PE=1 SV=2	295054	245094	341883	277140	346850	439097	279072	226375	336981	297087	292036	252035	312044	298840	234915	246009	358996	278862	369687	362700	153218	275368	202673	381054	436537	307193	179020	110412	380666	109859	284517	210745	216283	349726	225534	305138	282112	399720	202456	283540	184049	124626	91072.6	357258	271981	113035	179084
788	sp|P61019|RAB2A_HUMAN	Ras-related protein Rab-2A OS=Homo sapiens GN=RAB2A PE=1 SV=1	373244	389831	456708	509949	257959	489988	406136	319081	296789	327075	471650	358096	368592	348507	304596	169645	292447	407665	301437	368569	280731	351158	320200	345568	373247	266903	279420	171323	415436	215595	247803	320501	230828	309784	155306	245370	279795	144383	367865	307927	315069	315804	160749	384057	240648	207702	428836
789	sp|Q15637|SF01_HUMAN	Splicing factor 1 OS=Homo sapiens GN=SF1 PE=1 SV=4	424641	270147	305820	277341	474624	211270	216909	292025	562460	318852	290796	276971	358013	376281	283823	254609	527862	350315	531779	369983	129908	491535	233361	398189	479669	388585	177830	253602	319862	125767	528273	281530	441697	431074	473418	546625	448209	550983	273655	302488	147860	87270.8	48489.7	129184	31960.8	272722	112462
790	sp|Q9BRF8|CPPED_HUMAN	Serine/threonine-protein phosphatase CPPED1 OS=Homo sapiens GN=CPPED1 PE=1 SV=3	274882	350213	244021	309874	294734	279822	324196	407246	281753	366020	259333	332227	422055	345497	302523	230099	278276	290729	273701	283734	235724	299519	272502	315033	313884	225327	340585	194830	319520	346471	179025	310591	362269	240399	215666	200308	260394	123112	466316	193301	236405	396164	293250	280151	298990	143612	260209
791	sp|P09972|ALDOC_HUMAN	Fructose-bisphosphate aldolase C OS=Homo sapiens GN=ALDOC PE=1 SV=2	50453.7	122468	71575.8	40797.9	62829.8	84999.3	97981.1	97141.6	282479	163915	55140.1	100244	133658	192754	64997.3	74542.8	123123	111621	47058.7	88213.5	94366	55931.7	97975.3	64827.9	201581	85292.3	43488.7	110367	70728.8	77264.4	60787.8	66311.6	82529.4	36653.4	72834.3	78214.3	70524.5	89600.1	93935.1	94343.6	87054.6	69388.2	62264.6	48558.2	44322.9	34670.3	71555.2
792	sp|P30626|SORCN_HUMAN	Sorcin OS=Homo sapiens GN=SRI PE=1 SV=1	961234	998856	496311	1.02976e+06	1.00192e+06	477100	773110	694881	725738	418529	1.30435e+06	691027	665365	574300	1.53198e+06	232984	700226	366606	304374	568745	202711	243910	343076	934189	370707	470170	343359	1.1245e+06	435174	226016	228434	857301	723729	486013	332714	912226	913580	1.15892e+06	415457	531078	623190	614844	388908	813946	289023	1.04337e+06	513115
793	sp|P49736|MCM2_HUMAN	DNA replication licensing factor MCM2 OS=Homo sapiens GN=MCM2 PE=1 SV=4	74853.8	90857.6	145801	114408	88257.3	223915	106292	85543.6	128144	182254	110746	136681	140440	154171	78205.1	81637.1	197181	122615	200452	140356	65312.2	171156	94906.7	156030	190383	110389	45883.5	32198.2	110028	56588.7	130187	108930	44996.3	200065	48613.5	206636	99566.7	112778	156770	208164	76406.2	54321	112014	95743.8	56326.7	56386.2	93242.9
794	sp|P61289|PSME3_HUMAN	Proteasome activator complex subunit 3 OS=Homo sapiens GN=PSME3 PE=1 SV=1	172123	331753	394728	89690.5	339188	146009	371958	259243	339137	426645	161388	96964.5	301090	353535	304335	207695	397029	151655	458407	379156	114041	410608	81422.3	323264	560335	471623	85712.4	178400	147408	80530.2	436480	121163	320491	456331	430863	505358	425667	602207	443718	436103	92512	71435	30071.3	95423.1	82583.5	245514	88204.4
795	sp|P47755|CAZA2_HUMAN	F-actin-capping protein subunit alpha-2 OS=Homo sapiens GN=CAPZA2 PE=1 SV=3	308365	377769	235964	253383	300088	315297	330071	306680	228250	260523	379491	343911	392995	297840	356009	136040	328254	342973	239297	332376	297824	241795	227616	343227	322856	224769	259075	214373	204034	163206	310927	381473	308329	269112	226639	272459	297828	262638	343620	375101	249201	294213	229202	235625	223164	250697	286444
796	sp|Q04446|GLGB_HUMAN	1,4-alpha-glucan-branching enzyme OS=Homo sapiens GN=GBE1 PE=1 SV=3	137813	89382.8	56801.8	123162	63311	75152	67977	65012.2	85429.9	88915.7	77854.9	114246	61004	133780	73582.2	124108	107920	102731	95113.5	88549.2	104362	164236	152509	72717.2	66698.2	58504.1	97723.8	60065.2	74189.6	63151.2	91770.7	133647	57198	108697	165133	60257.6	89638.1	67989	97478	72132.9	91429.8	62129.7	61174.1	97999	47795.2	41922	65546.8
797	sp|Q15424|SAFB1_HUMAN	Scaffold attachment factor B1 OS=Homo sapiens GN=SAFB PE=1 SV=4	75995.7	54166.2	50752.4	37287.9	55250.1	45328.7	49112.4	37625.1	67544.6	51221.7	31103.1	49546.8	47195.6	49993	53160.9	79920.8	57726	66586.3	82920.8	57590	15763.5	53211.4	46643.9	39537.3	58270.9	29643.4	28274.6	38677.1	51702.9	20703.6	76080.3	40247.1	59759.6	83417.6	48029.7	58197.5	46161.2	56391.5	39865.6	25174.8	27371.2	14953	19775.9	27196.2	14480.2	60212.1	35667.6
798	sp|Q14444|CAPR1_HUMAN	Caprin-1 OS=Homo sapiens GN=CAPRIN1 PE=1 SV=2	445424	274032	328787	235744	367690	288961	307840	185264	389931	279085	271296	266379	370522	395489	285668	417459	606322	348910	570900	340550	101512	681390	184322	317321	487193	376085	201038	248039	298363	128837	603260	224224	150244	550202	688764	633780	456676	556346	313705	415874	207435	178849	54730.2	168900	78639.7	370996	228145
799	sp|Q9UJ70|NAGK_HUMAN	N-acetyl-D-glucosamine kinase OS=Homo sapiens GN=NAGK PE=1 SV=4	166905	265396	229213	224285	192110	225425	237510	281480	216600	246864	443076	349100	149219	190975	183738	152521	197580	260282	181971	240211	405732	143768	178579	293004	195452	194811	248386	228621	252322	245385	152313	361759	202814	167722	139511	159226	176861	153072	277591	177937	289284	305101	137991	277554	187817	89257.9	267616
800	sp|Q14126|DSG2_HUMAN	Desmoglein-2 OS=Homo sapiens GN=DSG2 PE=1 SV=2	195678	185866	186530	272829	365444	421968	217424	148748	142751	164962	381027	243101	306051	117739	401778	153736	249927	62821.1	233348	247164	120330	167754	44676.4	261063	230260	107193	91627.9	40946.7	246292	30305.9	128291	216291	188013	173593	203736	170919	271733	148313	207739	58000.8	129295	265015	71107.1	264572	77393.5	397413	337552
801	sp|P54652|HSP72_HUMAN	Heat shock-related 70 kDa protein 2 OS=Homo sapiens GN=HSPA2 PE=1 SV=1	226767	175922	152038	177299	198608	200001	180070	502718	170431	185361	266386	211685	109588	261959	129412	179240	159536	133353	118577	165743	112417	182404	122407	365824	92843.1	95350.6	564340	110673	180337	355175	107039	169639	81406	170718	110197	124426	132586	119714	126764	100984	178136	633088	991342	149954	1.6544e+06	108658	261993
802	sp|P61163|ACTZ_HUMAN	Alpha-centractin OS=Homo sapiens GN=ACTR1A PE=1 SV=1	53307.2	79687.9	73195.3	71103	61498.5	80354	75196.4	67954.1	54572.7	81279	67852.7	68328.5	66639.9	56650.6	66638.9	40218.6	57650.7	72816.5	55692.9	76573.6	49342.7	58669.5	53412.7	76879.3	62605.1	57781.5	67455.2	22394.2	69633.5	54397	58330.1	70769.3	53557.1	63128.2	45812.1	67921.5	66668.5	61949	73735.5	67888.1	48204.9	62672.3	52253.9	57356.6	62751	33065.6	63199.8
803	sp|Q10567|AP1B1_HUMAN	AP-1 complex subunit beta-1 OS=Homo sapiens GN=AP1B1 PE=1 SV=2	279467	352564	309997	345179	286846	469402	324608	235656	254405	355074	409112	396403	353417	299924	340608	105268	272829	253877	391818	334135	205167	222569	236592	356803	271411	310573	187859	177535	284919	94666.3	192622	314809	241636	243865	105359	262376	252682	153081	333581	224974	374958	493903	114346	348202	106564	157538	445834
804	sp|Q13011|ECH1_HUMAN	Delta(3,5)-Delta(2,4)-dienoyl-CoA isomerase, mitochondrial OS=Homo sapiens GN=ECH1 PE=1 SV=2	558557	691122	506465	991704	1.20608e+06	993759	815424	887241	586408	514911	789790	694988	597796	550809	843045	752226	459839	313585	447107	541767	455342	184413	478425	481702	164878	328472	350238	88185.3	654940	194701	235476	522364	488325	364787	419915	514402	388768	507901	529685	63611.5	731851	772522	448721	1.15673e+06	507824	240363	854745
805	sp|O14744|ANM5_HUMAN	Protein arginine N-methyltransferase 5 OS=Homo sapiens GN=PRMT5 PE=1 SV=4	111205	137497	189767	193265	217648	212377	183040	137507	184974	238504	156417	207994	316754	257142	151628	103357	157392	130880	265609	171745	76526.2	256389	189753	176096	195070	281351	113879	83818.4	221032	86294.3	101852	169537	131007	205693	111696	169860	184886	129389	168667	219548	226786	178585	101645	166658	151734	258817	193967
806	sp|Q99729|ROAA_HUMAN	Heterogeneous nuclear ribonucleoprotein A/B OS=Homo sapiens GN=HNRNPAB PE=1 SV=2	862286	460808	817001	524588	1.12834e+06	662378	619729	586509	700867	420992	719118	474370	843035	449483	792149	439046	690248	443022	940138	785177	242277	1.0574e+06	346483	630953	792616	1.44628e+06	318013	283927	585599	183516	1.92117e+06	505721	758171	629462	803004	785041	886306	794806	534695	440968	327361	214980	143209	211636	87732.2	470396	256074
807	sp|P10644|KAP0_HUMAN	cAMP-dependent protein kinase type I-alpha regulatory subunit OS=Homo sapiens GN=PRKAR1A PE=1 SV=1	185590	183944	189536	190930	161295	205419	172680	223853	137686	203551	195562	274719	230012	164881	166381	65563.4	191704	232932	155486	234709	159054	206946	159586	190459	98526.6	119184	247115	125307	101242	239003	143024	300766	138010	145786	126259	203551	228389	262818	215458	126485	224763	260985	212502	210568	273160	137744	250178
808	sp|Q07065|CKAP4_HUMAN	Cytoskeleton-associated protein 4 OS=Homo sapiens GN=CKAP4 PE=1 SV=2	188189	174057	192727	209343	77960.5	205725	133277	99744.9	188437	205513	164985	162221	149467	106315	164703	251161	152687	293495	136724	126841	55973	94020.5	132391	99118.6	125915	64235	71804.4	111539	111763	139278	67465.3	79234.8	125087	114584	91664.3	187556	74567.1	112595	148812	63981.1	109468	71255.7	91500.3	212945	172012	149603	131218
809	sp|Q9BT78|CSN4_HUMAN	COP9 signalosome complex subunit 4 OS=Homo sapiens GN=COPS4 PE=1 SV=1	150710	135719	155932	162339	171593	164749	130143	323117	467577	373903	156631	133242	163544	287814	308676	221929	153600	166335	285348	158956	232003	318828	99576.6	163489	261320	329976	284037	312594	307310	156485	323047	315578	413180	195729	415359	241959	176180	333572	307494	268519	116318	261373	201252	118061	149701	321380	141964
810	sp|Q5R3I4|TTC38_HUMAN	Tetratricopeptide repeat protein 38 OS=Homo sapiens GN=TTC38 PE=1 SV=1	130368	208549	279886	335691	477789	435011	298995	245029	172722	375131	397983	275256	574447	132464	599550	80789.2	216266	159604	99780.6	238985	175209	249955	121198	243725	164960	433996	81378.7	123647	270834	55434.7	285382	394869	316307	127111	603124	483757	203117	45664.2	312402	302366	271886	381206	219669	201291	102559	246171	198445
811	sp|P34913|HYES_HUMAN	Bifunctional epoxide hydrolase 2 OS=Homo sapiens GN=EPHX2 PE=1 SV=2	131015	122957	174870	166637	311438	150052	142370	197753	117318	151498	231635	171651	179259	98165.7	298748	137629	105383	77609.1	165206	147272	128207	160338	47018.2	193077	111235	254723	166649	85824.7	336076	153441	145609	292829	404058	111521	207915	144090	187735	155369	226054	80390.5	170587	467936	190732	161643	87300	89729	376275
812	sp|O14558|HSPB6_HUMAN	Heat shock protein beta-6 OS=Homo sapiens GN=HSPB6 PE=1 SV=2	378148	111406	126485	151593	254591	29497.9	112240	780588	114452	73104.9	171826	100949	185542	677922	70644.7	132697	50289.9	81940.2	65328.7	51385.3	80872.2	90574.1	49981	539537	127738	19166.9	2.97972e+06	355688	269152	2.65506e+06	81801.5	200412	45283.9	41175.2	74285	56680.5	74299	99969.5	407290	30050.1	173888	833110	3.76535e+06	341620	2.99232e+06	273331	221363
813	sp|P07741|APT_HUMAN	Adenine phosphoribosyltransferase OS=Homo sapiens GN=APRT PE=1 SV=2	947527	1.08966e+06	754991	911438	1.17678e+06	783819	978314	1.04966e+06	908810	1.0164e+06	908389	933692	1.3439e+06	1.30255e+06	952862	553775	1.03591e+06	1.01828e+06	963785	1.02151e+06	702405	1.57221e+06	528911	903201	1.16094e+06	1.09532e+06	759021	520629	1.00441e+06	504849	876655	981822	2.62128e+06	915433	959032	837530	1.06994e+06	1.24326e+06	1.01538e+06	864413	738448	881235	401891	676857	386405	377934	697678
814	sp|P08311|CATG_HUMAN	Cathepsin G OS=Homo sapiens GN=CTSG PE=1 SV=2	233886	695764	462842	311850	125458	343114	788120	241002	718302	585033	241253	934997	234412	236421	286007	1.70565e+06	459169	369948	259482	512162	372544	450607	1.05703e+06	356722	305565	261362	218923	189972	204361	262676	195234	194046	304126	1.49037e+06	216132	185244	424508	279639	409722	744532	103135	85478	59081	174172	387757	225095	177510
815	sp|O95994|AGR2_HUMAN	Anterior gradient protein 2 homolog OS=Homo sapiens GN=AGR2 PE=1 SV=1	629574	515817	871573	790935	809630	1.09704e+06	936955	592263	1.03216e+06	171012	1.47463e+06	621837	735384	271915	1.04831e+06	431348	440197	121674	778640	1.12002e+06	92284.3	1.67156e+06	2.23111e+06	511445	138973	1.37778e+06	515841	255088	775895	416459	249627	764978	345146	910922	881323	825949	889032	470297	647207	617235	1.66419e+06	1.28686e+06	640128	912492	526273	1.13412e+06	1.38909e+06
816	sp|P54886|P5CS_HUMAN	Delta-1-pyrroline-5-carboxylate synthase OS=Homo sapiens GN=ALDH18A1 PE=1 SV=2	168552	145806	301451	299414	280268	362187	294946	310525	76648.6	244650	184535	151355	199825	157168	189079	223043	121517	132999	167049	135324	129260	73568.5	62154.9	130061	170445	99642.4	111549	44947	214001	121108	107809	113851	106891	140494	77268.3	112394	109111	96405.4	103922	62363	192676	92865.2	180098	215690	109071	92952.2	129380
817	sp|Q01469|FABP5_HUMAN	Fatty acid-binding protein, epidermal OS=Homo sapiens GN=FABP5 PE=1 SV=3	2.431e+06	1.48892e+06	1.34842e+06	1.45025e+06	2.12797e+06	927280	1.26654e+06	1.4933e+06	1.80673e+06	817946	1.22609e+06	1.4203e+06	1.1158e+06	1.45796e+06	2.20611e+06	900008	1.41907e+06	994315	4.86077e+06	1.45537e+06	854725	2.39608e+06	1.88491e+06	1.11229e+06	2.22683e+06	1.17717e+06	832791	1.22538e+06	1.25864e+06	585889	1.43997e+06	1.61075e+06	1.18693e+06	881279	2.10044e+06	3.22734e+06	2.53532e+06	2.34165e+06	1.3097e+06	1.50027e+06	1.99503e+06	1.69929e+06	754990	2.82135e+06	855139	3.76102e+06	2.05618e+06
818	sp|Q14157|UBP2L_HUMAN	Ubiquitin-associated protein 2-like OS=Homo sapiens GN=UBAP2L PE=1 SV=2	113007	112241	216587	74488.8	137550	81935.8	142968	257947	167587	200661	203363	58991	116482	93047.4	58359.1	86522.7	169067	159881	165748	184208	32722.7	130952	521880	267400	132557	187577	50936.7	67942.6	144470	170260	185259	70562	84159.6	249947	187920	207509	121037	219652	75559.6	160211	89579.5	54380.9	43679.2	43282.3	49304.1	36900.9	56308.2
819	sp|P10253|LYAG_HUMAN	Lysosomal alpha-glucosidase OS=Homo sapiens GN=GAA PE=1 SV=4	119135	128081	113085	133989	220865	121051	122425	190331	89458.5	48687.1	125068	104511	186373	171272	95231.7	40790.6	75910.4	89027.4	210252	121793	186595	77707.7	144320	156841	73418.3	93549.8	108910	97719	90131.9	54402.8	48077.5	125285	283861	89020.5	41370.6	61517.4	182211	89395.3	170426	25411.1	148566	188494	54493.7	193851	38737.5	71850.1	145177
820	sp|O76003|GLRX3_HUMAN	Glutaredoxin-3 OS=Homo sapiens GN=GLRX3 PE=1 SV=2	341321	393152	542068	338003	326413	474718	387081	412700	459544	325920	297990	279219	449206	363275	328109	292607	471300	486261	530149	413592	209933	326521	380474	334809	644556	393020	276501	279474	347574	217216	779033	329347	462865	530458	462957	553249	481761	663100	466303	478252	257369	265800	147309	300314	108378	204621	256064
821	sp|O95834|EMAL2_HUMAN	Echinoderm microtubule-associated protein-like 2 OS=Homo sapiens GN=EML2 PE=1 SV=1	89156.4	88527.8	102225	100858	116329	128518	108533	82422.9	60768.3	72948.6	144351	96237.8	146959	68870.9	88673.7	47321.2	60368.9	61568.8	37105.7	78352.9	67643	89435.1	86831.8	105447	48613.5	107818	69058.6	44595.6	65930	56405.5	38181.2	130843	84930.8	47971.1	64637.2	54837.1	82092.8	51132	78742.9	94951.7	117532	143309	89400.9	96492.7	72491.1	57433.5	145877
822	sp|O75347|TBCA_HUMAN	Tubulin-specific chaperone A OS=Homo sapiens GN=TBCA PE=1 SV=3	912208	701274	634780	556275	1.04427e+06	499994	691526	872830	1.31479e+06	545262	688913	464394	890994	681549	853325	786749	868622	716999	1.05626e+06	613523	414556	1.27252e+06	546289	514251	934579	775877	719004	1.37384e+06	757533	685420	1.02261e+06	664215	1.21019e+06	1.14108e+06	1.57358e+06	1.23796e+06	1.27823e+06	1.9956e+06	645399	760116	365772	481327	813563	357234	435650	845521	438558
823	sp|Q9HB71|CYBP_HUMAN	Calcyclin-binding protein OS=Homo sapiens GN=CACYBP PE=1 SV=2	267016	318341	516118	231585	341265	402243	490268	256217	450883	405199	364183	312611	407220	383578	242948	365662	546208	421916	467047	358152	291358	384354	283461	354934	776647	608868	159405	229581	404598	150686	531686	273653	298631	554956	360198	475059	434007	486453	395351	774424	217267	215379	137865	213843	81153.6	146874	164069
824	sp|P25311|ZA2G_HUMAN	Zinc-alpha-2-glycoprotein OS=Homo sapiens GN=AZGP1 PE=1 SV=2	114166	81895.4	65564.5	97393.8	49456.3	69716.9	118479	169658	58964	46779.1	75172.3	149158	329321	164121	72355.9	147513	83373.6	89185.1	37907	49491.6	356258	223917	209924	97769.8	81246.8	141706	214837	154668	98056.5	331647	60661.3	200877	557263	74724.2	249403	99689.1	165294	134380	107531	66266.9	291702	94671.4	137288	218740	144502	81795.3	107199
825	sp|Q7Z4W1|DCXR_HUMAN	L-xylulose reductase OS=Homo sapiens GN=DCXR PE=1 SV=2	278265	357069	433859	432969	960971	387059	494568	843075	397410	716505	592276	418842	602900	348666	549731	264193	274056	178779	278507	447918	207721	373459	158941	195990	289951	460701	136348	151115	290145	198743	542284	357510	1.07652e+06	185930	199012	206830	426048	339922	212344	239343	386713	326377	184800	462459	123237	237876	551123
826	sp|P51148|RAB5C_HUMAN	Ras-related protein Rab-5C OS=Homo sapiens GN=RAB5C PE=1 SV=2	110186	163331	158567	139837	100273	147409	148167	116104	96096.2	220532	108195	136434	117810	128402	116163	153523	120749	133787	97524.1	135081	134604	116367	106137	122097	147404	123125	104503	137511	164622	74064.1	97243.1	126101	102152	153400	98840.6	113946	135776	89736.5	139818	122493	78361.1	106723	73650.7	118208	89329.8	72579.8	135153
827	sp|Q16836|HCDH_HUMAN	Hydroxyacyl-coenzyme A dehydrogenase, mitochondrial OS=Homo sapiens GN=HADH PE=1 SV=3	533583	443575	395107	888839	974207	703234	611295	623989	240580	487176	662678	498193	557583	380356	776800	401168	220812	222515	343796	309298	257126	123096	94303.7	306577	265568	380182	378156	117774	322004	152876	327283	478179	288862	220882	390133	262894	337481	313697	259486	149731	662311	793536	279098	1.09211e+06	571378	617458	651022
828	sp|P62917|RL8_HUMAN	60S ribosomal protein L8 OS=Homo sapiens GN=RPL8 PE=1 SV=2	408387	584103	836718	681017	502155	924903	581678	343010	557884	721871	504026	767142	668455	547431	320410	316579	652606	510942	786412	625052	197591	501620	511831	474586	774912	649800	211603	152872	798554	124313	410586	478434	303161	747908	466182	988446	497103	431580	522373	773018	409276	410398	133272	624330	228606	224012	660948
829	sp|P39060|COIA1_HUMAN	Collagen alpha-1(XVIII) chain OS=Homo sapiens GN=COL18A1 PE=1 SV=5	210904	249716	152931	254802	154730	325691	238096	318046	161471	233137	317626	163532	162142	209854	182356	129436	137670	200445	76039.4	190081	113203	156320	196026	159749	91657.1	107406	167475	152458	158865	110798	92311.4	163701	131517	133659	56337.2	107600	115680	44180.6	160650	81412.9	189496	121758	81545	203791	185311	58171.7	130228
830	sp|Q96C23|GALM_HUMAN	Aldose 1-epimerase OS=Homo sapiens GN=GALM PE=1 SV=1	180711	171430	168299	292965	252421	204017	221231	163188	81730.4	229581	341124	226976	301729	212607	306441	52009.6	154579	181385	191535	224059	220051	101719	78783.4	210918	172380	360353	139246	34959.4	124701	75747.2	145585	354476	124109	141072	122812	128710	265801	222025	276206	258240	305424	484579	101786	279458	98761.9	149465	209726
831	sp|P21964|COMT_HUMAN	Catechol O-methyltransferase OS=Homo sapiens GN=COMT PE=1 SV=2	195982	227487	229586	252392	475631	555454	363820	371650	172262	380358	424793	248160	343040	558370	318665	61728.5	234326	304945	815041	218909	272801	270799	168091	241590	286139	448196	119438	135920	123952	80172	431414	388467	729086	277558	381345	390182	256811	408266	285601	410963	265161	254394	157011	224790	106590	175040	222193
832	sp|O43396|TXNL1_HUMAN	Thioredoxin-like protein 1 OS=Homo sapiens GN=TXNL1 PE=1 SV=3	242551	244720	203905	323996	354806	346694	372759	298766	249286	255209	352242	341648	326142	278429	287504	140088	387723	223176	355516	313754	180627	222785	182960	415229	242991	244776	312691	199710	306171	209030	384915	339475	293326	264269	254738	348926	305602	422713	339618	339480	283945	388736	264791	294908	229389	214175	345934
833	sp|P62280|RS11_HUMAN	40S ribosomal protein S11 OS=Homo sapiens GN=RPS11 PE=1 SV=3	299318	427943	532997	562289	466906	621982	521025	349580	521728	538130	472260	525453	620890	530421	351443	191248	653630	521860	721397	577265	176622	475522	428373	481728	619760	557293	270202	142683	373886	186665	508393	430306	251505	558292	491331	938845	554428	549895	486909	639105	374662	374636	120894	486117	166359	227342	498754
[truncated: 1,919 more rows]
